# Supplementary material for: A scoping review of Q-methodology in healthcare research
Source: BMC Med Res Methodol. 2021 Jun 21;21:125. doi: 10.1186/s12874-021-01309-7 (PMC8215808; doi:10.1186/s12874-021-01309-7)
Supplement: Supplementary file 3 — Additional file 3. Full list of studies included in the review and details of data items charted. [file 12874_2021_1309_MOESM3_ESM.xlsx]

## Sheet: Sheet1
Full reference detail	Year	Journal	Country	Topic area	Method: number of statements in Q-set	Method: anchoring term	Method: numerical ranking	Method: administration	Method: online program	Analysis: factor extraction	Analysis: rotation	Analysis: program	Results: details of staff participants	Results: details of consumer participants	Results: number of factors	Results: variance explained
Absalom-Hornby, V., D. J. Hare, P. Gooding and N. Tarrier (2012). "Attitudes of relatives and staff towards family intervention in forensic services using Q methodology." Journal of Psychiatric and Mental Health Nursing 19(2): 162-173 Attitudes about family interventions have been identified as a possible reason for the poor implementation of such treatments. The current study used Q methodology …	2012	Journal of Psychiatric and Mental Health Nursing	United Kingdom	Mental health	61	Strongly disagree to Strongly agree	(-2) to (+2)	Face-to-face and mail	n/a	PCA	Varimax	SPSS	29 clinical staff from two medium secure units - community psychiatric nurse, deputy ward manager, family therapist, forensic social worker, nurse consultant, psychologist, nurses	18 family/relatives of service users (who have schizophrenia)	8 (relatives - 4; staff - 4)	0.78
Kealy, D., G. Goodman, B. Rasmussen, R. Weideman and J. S. Ogrodniczuk (2017). "Therapists perspectives on optimal treatment for pathological narcissism." Personality Disorders: Theory, Research, and Treatment 8(1): 35-45 This study used Q methodology to explore clinicians perspectives regarding optimal psychotherapy process in the treatment of pathological narcissism, a syndrome of impaired self…	2017	Personality Disorders: Theory, Research, and Treatment	Canada	Mental health	100	Not reported	Not reported	Online	Emailed - PQS files	PCA	Varimax	Not reported	34 psychotherapists	n/a	4	0.5409
Ae-Kyung, K. (2017). "Acceptance of Complementary and Alternative Therapy among Nurses: A Q-methodological Study." Korean Journal of Adult Nursing 29(4): 441-449 Purpose: Perceptions of nurses regarding complementary and alternative therapies(CATs) acceptance illustrate how CATs can be applied in nursing practice and become the empirical basis for the expansion of nursing role. Purpose is to iden…	2017	Korean Journal of Adult Nursing	South Korea	Nursing	27	Disagree to Agree	(-4) to (+4)	Face-to-face	n/a	PCA	Not reported	QUANL	36 nurses	n/a	3	0.47
Ahmed S, Jafri H, Rashid Y, et al. Autonomous decision-making for antenatal screening in Pakistan: views held by women, men and health professionals in a low–middle income country. European Journal of Human Genetics. 2019;27(6):848-856. Prenatal genetic technologies now are being implemented in LMICs, and while there is much research on the ethical, legal and social implications of such technolog…	2019	European Journal of Human Genetics	Pakistan	Health and healthcare attitudes	41	strongly disagree to Strongly agree	(-4) to (+4)	Face-to-face	n/a	Not reported	Varimax	PQMethod	20 healthcare professionals	117 members of the general public	4	Not reported
Ahmed, S., H. Yi, D. Dong, J. Zhu, H. Jafri, Y. Rashid, O. M. Ngan and M. Ahmed (2018). "Interpretations of autonomous decision-making in antenatal genetic screening among women in China, Hong Kong and Pakistan." European journal of human genetics : EJHG 26(4): 495-504 The concept of informed choice for antenatal screening consists of Western ideologies, encapsulating individualistic approaches, …	2018	European Journal of Human Genetics	Multiple: China, Hong Kong, Pakistan	Gender, sexual and reproductive health	41	Strong disagreement to Strong agreement	(-4) to (+4)	Face-to-face	n/a	PCA	Varimax	PQMethod	n/a	299 Participants were women who had at least one child < three years, from Shanghai, Duyun, Honk Kong and Pakistan	5	Not reported
Ahmed, S., L. D. Bryant, Z. Tizro and D. Shickle (2012). "Interpretations of informed choice in antenatal screening: A cross-cultural, Q-methodology study." Social Science and Medicine 74(7): 997-1004 Informed choice is internationally recognised and accepted as an important aspect of ethical healthcare. In the UK, NHS antenatal screening policies state that their primary aim is to facilitate rep…	2012	Social Science & Medicine	United Kingdom	Gender, sexual and reproductive health	41	Strong disagreement to Strong agreement	(-4) to (+4)	Face-to-face	n/a	PCA	Varimax	PQMethod	n/a	98 pregnant women from African, British White, Caribbean, Chinese, Pakistani backgrounds	5	Not reported
Akhtar-Danesh, N., A. Baumann, C. Kolotylo, Y. Lawlor, C. Tompkins and R. Lee (2013). "Perceptions of professionalism among nursing faculty and nursing students." Western journal of nursing research 35(2): 248-271 Although there is no consensus about the definition of professionalism, some generally recognized descriptors include knowledge, specialization, intellectual and individual responsibili…	2013	Western Journal of Nursing Research	Canada	Education	45	Most disagree to Most agree	(-5) to (+5)	Unclear	n/a	PCA	Varimax	PQMethod	64 - 24 faculty members and 30 undergrad nursing students	n/a	4	Not reported
Akhtar-Danesh, N., B. Brown, E. Rideout, M. Brown and L. Gaspar (2007). "Use of Q-methodology to identify nursing faculty viewpoints of a collaborative BScN program experience." Nursing Leadership (1910-622X) 20(3): 67-85 The McMaster Mohawk Conestoga Collaborative Bachelor of Science in Nursing Program, established in 2000, brought together three nursing programs from one university and two coll…	2007	Nursing Leadership	Canada	Education	50	Strongly disagree to Strongly agree	(-5) to (+5)	Face-to-face	n/a	PCA	Varimax	PQMethod	61 nursing faculty members	n/a	6	Not reported
Akhtar-Danesh, N., P. Baxter, R. K. Valaitis, W. Stanyon and S. Sproul (2009). "Nurse faculty perceptions of simulation use in nursing education." Western journal of nursing research 31(3): 312-329 In this study nursing faculty perceptions of the implementation of simulation in schools of nursing across Ontario, Canada, were explored using the Q-methodology technique. Following Q-methodology guid…	2009	Western Journal of Nursing Research	Canada	Education	43	Not reported - scale of agree/disagree	(-4) to (+4)	Mail	n/a	Centroid	Varimax	PQMethod	28 faculty from 17 schools	n/a	4	Not reported
Akhtar-Danesh, N., R. Valaitis, L. O'Mara, P. Austin and V. Munroe (2013). "Viewpoints about collaboration between primary care and public health in Canada." BMC Health Services Research 13(1)Background: Although there is a global movement toward health system integration and collaboration, little is known about values, beliefs, and attitudes towards collaboration between stakeholders in public h…	2013	BMC Health Services Research	Canada	Primary care	44	Least agree to Most agree	(-5) to (+5)	Face-to-face	n/a	Centroid	Varimax	PQMethod	25 researchers, policymakers, directors and managers, practitioners (e.g., nurses, family physicians and dieticians)	n/a	3	Not reported
Amosun, S., S. Kambalametore, S. Maart and G. Ferguson (2013). "Undergraduate physiotherapy education in Malawi - The views of students on disability." Malawi Medical Journal 25(2): 40-44 Background The College of Medicine in Malawi offers an undergraduate physiotherapy programme which started in 2010. The programme aims at training competent physiotherapists who can address the needs of people w…	2013	Malawi Medical Journal	Malawi	Education	30	Strongly disagree to Strong agree	(-4) to (+4)	Face-to-face	n/a	Not reported	Not reported	Not reported	21 students enrolled in the physiotherapy program	n/a	3	Not reported
Andrews, C. S. (2011). "Defining and exploring modesty in Jewish American women." Journal of religion and health 50(4): 818-834 Whether culture-based modesty may be a barrier to women's health care has been a longstanding question. Numerous studies have noted that, in certain cultures, modesty is considered a barrier to mammography screening and breast feeding. Though modesty has been noted as an…	2011	Journal of Religion and Health	Not reported	Gender, sexual and reproductive health	60	Least like me to Most like me	(-6) to (+6)	Face-to-face	n/a	Not reported	Varimax	PCQ	n/a	20 Jewish women without history of breast cancer	3	Not reported
Ao, M. and R. Walker (2005). "CIOs' views of HIPAA Security Rule implementation--an application of Q-methodology." Journal of healthcare information management : JHIM 19(2): 73-80 The purpose of this study is to uncover the attitudes held by chief information officers (CIOs) regarding the implementation of HIPAA's Security Rule. In March and April of 2004, five Chicago area CIOs were surveyed and…	2005	Journal of Healthcare Information Management	United States of America	Health system planning, resource allocation and access	26	Least significant to Most significant	(-4) to (+4)	Not reported	n/a	Not reported	Not reported	PQMethod	5 Chief Information Officers	n/a	2	Not reported
Arblaster, G., D. Brooks, R. Hudson and M. Petty (1990). "Terminally ill patients' expectations of nurses." The Australian journal of advanced nursing : a quarterly publication of the Royal Australian Nursing Federation 7(3): 34-43 This exploratory study was undertaken to discover what nursing behaviours terminally ill patients desire. To rank patients' attitudes and judgements a Q-sort consistin…	1990	Journal of Advanced Nursing	Australia	End of Life Care	70	Least liked to Most Liked	Not reported	Face-to-face	n/a	PCA	Varimax	Not reported	n/a	40 terminally ill patients	5	Not reported
Askay, S. W., M. Stricklin, G. J. Carrougher, D. R. Patterson, M. B. Klein, P. C. Esselman and L. H. Engrav (2009). "Using QMethodology to identify reasons for distress in burn survivors postdischarge." Journal of burn care & research : official publication of the American Burn Association 30(1): 83-91 Reasons for distress after burn injuries have not been codified based on any type of acceptable…	2009	Journal of Burn Care & Research	Not reported	Acute and infectious conditions	50	Least agree to Most agree	(-4) to (+4)	Face-to-face	n/a	Not reported	Manual rotation	PCQ	n/a	51 burn survivors with high levels of distress	4	Not reported
Baadoudi F, van Exel J, Ali FM, Maskrey N, van der Heijden GJMG, Duijster D. Correction: Perspectives of general dental practitioners on preventive, patient-centred, and evidence-based oral healthcare-A Q-methodology study. PloS one. 2019;14(10):e0223458. [This corrects the article DOI: 10.1371/journal.pone.0219931.].	2019	PLoS ONE	Netherlands	Dentistry and orthodontics	50	Most agree to Least agree	(-5) to (+5)	Face-to-face	n/a	Centroid	Varimax	PQMethod	78 General Dental Practitioner	n/a	4	0.47
Backhaus, R., J. van Exel and A. de Bont (2013). "Employees' views on home-based, after-hours telephone triage by Dutch GP cooperatives." International journal of emergency medicine 6(1): 42 BACKGROUND: Dutch out-of-hours (OOH) centers find it difficult to attract sufficient triage staff. They regard home-based triage as an option that might attract employees. Specially trained nurses are suppose…	2013	International Journal of Emergency Medicine	The Netherlands	Primary care	36	Least agree to Most agree	(-5) to (+5)	Face-to-face	n/a	Not reported	Not reported	PQMethod	77 employees of out of hours GPs including triagists, GP assistants, GPs, managers, and other staff	n/a	4	0.45
Baker, M. and J. Nash (2013). "Women entering clinical psychology: Q-sort narratives of career attraction of female clinical psychology trainees in the UK." Clinical psychology & psychotherapy 20(3): 246-253 The great majority of the UK clinical psychology workforce are women, and this fact prompted an examination of the various ways clinical psychology might be seen as attractive to women--a neg…	2013	Clinical Psychology and Psychotherapy	United Kingdom	Mental health	46	Least attractive to Most attractive	(-5) to (+5)	Mail	n/a	Not reported	Varimax	PQMethod	37 female trainee clinical psychologists	n/a	5	0.68
Baker, R., J. Wildman, H. Mason and C. Donaldson (2014). "Q-ing for health--a new approach to eliciting the public's views on health care resource allocation." Health economics 23(3): 283-297 The elicitation of societal views about healthcare priority setting is an important, contemporary research area, and there are a number of studies that apply either qualitative techniques or quantitative pre…	2014	Health Economics	United Kingdom	Health system planning, resource allocation and access	46	Most disagree to Most agree	(-5) to (+5)	Face-to-face	n/a	Centroid	Varimax	PQMethod	n/a	27 members of the public	3	0.46
Bang, H. Y., E. J. Yeun, E. Ham, M. Jeon and J. H. An (2016). "Perceptions about cancer-related fatigue among cancer patients using Q methodology." European journal of oncology nursing : the official journal of European Oncology Nursing Society 20: 64-70 PURPOSE: Cancer-related fatigue (CRF) is a common subjective feeling and disabling symptom complex experienced by patients with cancer. This stu…	2016	European Journal of Oncology Nursing	South Korea	Cancer	45	Most strongly disagree and Most strongly agree	(-4) to (+4)	Face-to-face	n/a	PCA	Varimax	QUANL	n/a	31 patients with cancer, hospitalised	3	0.53
Banna, S., H. Hasan and P. Dawson (2016). "Understanding the diversity of user requirements for interactive online health services." International Journal of Healthcare Technology and Management 15(3): 253-271 The purpose of the study presented in this paper is to develop our understanding of the diversity of user requirements for interactive online health services in order to inform improvements…	2016	International Journal of Healthcare Technology and Management	Australia	Healthcare technology	50	Most disagree to Most agree	(-5) to (+5)	Face-to-face	n/a	Centroid	Varimax	PCQ	70 members of the public including medical practitioners and students, nurses (n for each group unknown)	70 members of the public including medical practitioners and students, nurses (n for each group unknown)	3	0.36
Barbosa, J. C., P. Willoughby, C. A. Rosenberg and R. G. Mrtek (1998). "Statistical methodology: VII. Q-methodology, a structural analytic approach to medical subjectivity." Academic Emergency Medicine 5(10): 1032-1040 Q-methodology is a relatively unknown tool to medical researchers, that uses a mixed quantitative/qualitative statistical technique known as by- person factor analysis to study sub…	1998	Academic Emergency Medicine	United States of America	Education	34	Strongly disagree to Strongly agree	(-3) to (+3)	Not reported	n/a	Not reported	Not reported	QMETHOD	87 emergency medicine residents	n/a	4	Not reported
Barker, J. H. (2008). "Q-methodology: An alternative approach to research in nurse education." Nurse Education Today 28(8): 917-925 An understanding of student experiences and perspectives are central to the delivery of quality nurse education programmes; implicit with this is a need to understand the attributes and characteristics of such individuals, their subjectivity. Traditional such inquiry…	2008	Nurse Education Today	United Kingdom	Mental health	66	Least likely to use to Most likely to use	(-5) to (+5)	Not reported	n/a	Not reported	Not reported	PQMethod	41 registered mental health nurses working in inpatient	n/a	4	0.61
Barr, K., J. Ormrod and R. Dudley (2015). "An exploration of what service users value about early intervention in psychosis services." Psychology and psychotherapy 88(4): 468-480 OBJECTIVE: Given the potential severity of developing chronic mental health problems, particular attention has been paid to the first emergence of psychosis. Earlier detection is expected to lead to quicker access to the…	2015	Psychology and Psychotherapy: Theory, Research and Practice	United Kingdom	Mental health	50	Most unvalued to Most valued	(-5) to (+5)	Face-to-face	n/a	PCA	Varimax	PQMethod	n/a	20 people with first episode psychosis recruited from services	4	0.48
Baxter, P., N. Akhtar-Danesh, R. Valaitis, W. Stanyon and S. Sproul (2009). "Simulated experiences: Nursing students share their perspectives." Nurse Education Today 29(8): 859-866 In an attempt to address a shortage of clinical nursing placements, the rising complexity of care and to increase preparedness of students entering clinical settings, the provincial government of Ontario invested signi…	2009	Nurse Education Today	Canada	Education	49	Strongly disagree to Strongly agree	(-4) to (+4)	Mail	n/a	Centroid	Varimax	PQMethod	24 student nurses	n/a	4	Not reported
Benmore, G., S. Henderson, J. Mountfield and B. Wink (2018). "The Stopit! programme to reduce bullying and undermining behaviour in hospitals: Contexts, mechanisms and outcomes." Journal of Health Organization and Management 32(3): 428-443 Purpose: The impact of bullying and undermining behaviours on the National Health Service on costs, patient safety and retention of staff was well understood e…	2018	Journal of Health Organization and Management	United Kingdom	Organisational values, behaviours and roles	34	Most disagree to Most agree	(-5) to (+5)	Online	Flash Q	Centroid	Varimax	PQMethod	12 staff members	n/a	3	0.4
Berghout, M., J. Van Exel, L. Leensvaart and J. M. Cramm (2015). "Healthcare professionals' views on patient-centered care in hospitals." BMC Health Services Research 15(1)Background: Patient-centered care (PCC) is a main determinant of care quality. Research has shown that PCC is a multi-dimensional concept, and organizations that provide PCC well report better patient and organizational outcome…	2015	BMC Health Services Research	United States of America	Organisational values, behaviours and roles	35	Least important to Most important	(-4) to (+4)	Face-to-face	n/a	Centroid	Varimax	PQMethod	34 hospital staff - 16 from the geriatrics department, 15 from a surgical intensive care unit, 3 quality employees, 2 managers who had worked directly with patients for at least 3 years	n/a	3	0.54
Bradley, S., S. Alderson, A. C. Ford and R. Foy (2018). "General practitioners' perceptions of irritable bowel syndrome: A Q-methodological study." Family Practice 35(1): 74-79 Background. Irritable bowel syndrome (IBS) is a common disorder that imposes a significant burden upon societies, health care and quality of life, worldwide. While a diverse range of patient viewpoints on IBS have been exp…	2018	Family Practice	United Kingdom	Chronic disease	66	Not reported - scale of agreement	Not reported	Online	Flash Q	PCA and Centroid	Varimax	PQMethod	33 general practitioners either qualified or in final year of training	n/a	2 (dominant consensus -1; discordant - 1)	Not reported
Biag, A. D. (2009). "A divergent perspective analysis on the characteristics of an excellent nurse teacher using Q methodology." Philippine Journal of Nursing 79(2): 15-24 The objective of this study was to describe the divergent perspectives on the characteristics of an excellent nurse teacher among undergraduate nursing students. Q methodology was used as a method and a tool to examine the dive…	2009	Philippine Journal of Nursing	Philopenas	Education	41	Most uncharacteristic to Most characteristic	(-4) to (+4)	Face-to-face	n/a	Centroid	Varimax	PQMethod	35 undergraduate nursing students	n/a	5	Not reported
Boffa, D. P. and L. M. Pawola (2006). "Identification and conceptualization of nurse super users." Journal of healthcare information management : JHIM 20(4): 60-68 The purpose of this study is to identify super users from the general nursing population of clinical information systems users. Q-methodology was employed to identify and categorize the viewpoints of the nurses toward the use of these …	2006	Journal of Healthcare Information Management	United States of America	Nursing	24	Least important to Most important	(-3) to (+3)	Not reported	N/a	Not reported	Varimax	PQMethod	27 registered nurses (6 previously identified as super users)	n/a	4	0.72
Dotters-Katz, S., C. W. Hargett, A. K. Zaas and L. G. Criscione-Schreiber (2016). "What motivates residents to teach? The Attitudes in Clinical Teaching study." Medical Education 50(7): 768-777 Context: Graduate medical trainees have a critical role in the teaching of other trainees. Improving their teaching requires an understanding of their attitudes towards teaching and their motivation to tea…	2016	Medical Education	United States of America	Education	47	Most disagree to Most agree	(-5) to (+5)	Online	Flash Q	Not reported	Varimax	Not reported	107 trainee doctors	n/a	3	0.53
Bryant, L. D., P. Burkinshaw, A. O. House, R. M. West and V. Ward (2017). "Good practice or positive action? Using Q methodology to identify competing views on improving gender equality in academic medicine." BMJ Open 7(8)Objectives: The number of women entering medicine has increased significantly, yet women are still under-represented at senior levels in academic medicine. To support the gender…	2017	BMJ Open	United Kingdom	Medicine	50	Least important to Most important	(-4) to (+4)	Face-to-face	n/a	PCA	Varimax	PQMethod	55 medical academic staff	n/a	6	0.51
Bullington, P., L. Pawola, R. Walker, A. Valenta, L. Briars and E. John (2007). "Identification of medication non-adherence factors in adolescent transplant patients: The patient's viewpoint." Pediatric Transplantation 11(8): 914-921 Studies report a clear association between medication non-adherence and an unfavorable transplant outcome. The adolescent population, in particular, has difficulty a…	2007	Paediatric Transplantation	United States of America	Organ transplant	33	Most unlike my feelings to Most like my feelings	(-4) to (+4)	Face-to-face	n/a	Not reported	Varimax	PQMethod	n/a	9 young transplant patients	3	0.63
Butler, H., D. Hare, S. Walker, A. Wieck and A. Wittkowski (2014). "The acceptability and feasibility of the Baby Triple P Positive Parenting Programme on a mother and baby unit: Q-methodology with mothers with severe mental illness." Archives of Women's Mental Health 17(5): 455-463 New mothers with severe mental illness (SMI) frequently experience significant difficulties in caring for their bab…	2014	Archives of Women's Mental Health	United Kingdom	Mental health	88	Most disagree to Most agree	(-6) to (+6)	Face-to-face	n/a	PCA	Varimax	PQMethod	n/a	15 new mothers with serious mental illness involved in the Baby TP program or without experience of the program	3	0.57
Cai, D., T. E. Stone, M. A. Petrini and M. McMillan (2016). "'An exploration of the health beliefs of Chinese nurses' and nurse academics' health beliefs: A Q-methodology study'." Nursing & Health Sciences 18(1): 97-104 Q-methodology was used to investigate the health beliefs of Chinese clinical nurses and nurse academics. Twenty-eight participants from one hospital and nursing school in China we…	2016	Nursing & Health Sciences	China	Nursing	52	Mostly disagree to Mostly agree	(-5) to (+5)	Face-to-face	n/a	PCA	Varimax	PQMethod	28 participants - 14 clinical nurses and 14 nurse academics from one general hospital and one university	n/a	6	0.66
Cai, D., T. E. Stone, M. A. Petrini and M. McMillan (2016). "'An exploration of the health beliefs of Chinese nurses' and nurse academics' health beliefs: A Q-methodology study'." Nursing and Health Sciences 18(1): 97-104 Q-methodology was used to investigate the health beliefs of Chinese clinical nurses and nurse academics. Twenty-eight participants from one hospital and nursing school in China …	2016	Nursing & Health Sciences	China	Nursing	43	Mostly disagree to Mostly agree	(-5) to (+5)	Face-to-face	n/a	PCA	Varimax	PQMethod	28 nurses	n/a	5	0.66
Campbell, C. (2009). "A Q-methodological study to explore the low back pain beliefs and attitudes of low back pain health professionals." Journal of Pain Management 2(2): 91-111 Low back pain continues to be a common and costly problem both to sufferers, their families and health services. Despite its prevalence, proven efficacious treatments remain elusive. Little attention has been given to the…	2009	Journal of Pain Management	United Kingdom	Acute and infectious conditions	56	Most disagree to Most agree	(-6) to (+6)	Face-to-face	n/a	Not reported	Varimax	Not reported	34 low back pain health professionals - 8 pain nurse specialists, 3 orthopaedic surgeons, 4 anaesthetists specialising in pain management, 7 physiotherapists, 5 occupational therapists, 4 psychologists and 3 pharmacists	n/a	6	0.53
Cao, R., T. E. Stone, M. A. Petrini and S. Turale (2018). "Nurses' perceptions of health beliefs and impact on teaching and practice: a Q-sort study." International Nursing Review 65(1): 131-144 Aim: To understand Chinese nurses’ perceptions of health beliefs, their content, origin and the influence of sociocultural factors, as a basis of their evidence-based practice. This study contributes to a…	2018	International Nursing Review	China	Nursing	50	Not reported - scale of agreement	Not reported	Face-to-face	n/a	PCA	Varimax	PQMethod	60 nurses in China	n/a	3	0.5
Chang, S. O., S. J. Lee, J. S. Kim and S. S. Kim (2003). "Coping of patients undergoing hemodialysis." Asian Journal of Nursing Studies 6(2): 40-50 Patients with end-stage renal disease confront tremendous stress due to the disease itself and the hemodialysis procedure. Therefore it is critical understand the coping of patients undergoing hemodialysis for effective nursing practice. This study in…	2003	Asian Journal of Nursing Studies	South Korea	End of life care	43	Strong agreement to Strong disagreement	(+1) to (+9)	Face-to-face	n/a	PCA	Not reported	QUANL	n/a	40 people undergoing haemodialysis	4	0.4505
Flurey, C. A., J. R. Kirwan, P. Hadridge, P. Richards, S. Grosskleg and P. S. Tugwell (2015). "The spirit of OMERACT: Q methodology analysis of conference characteristics valued by delegates." Journal of Rheumatology 42(10): 1982-1992 Objective. To identify the major features of OMERACT meetings as valued by frequent participants and to explore whether there are groups of participants with differ…	2015	The Journal of Rheumatology	United Kingdom	Organisational values, behaviours and roles	66	Least agree to Most agree	(-7) to (+7)	Online	Flash Q	Not reported	Varimax	PCQ	105 OMERACT delegates who had attended at least 2 conferences	n/a	4	0.44
Chinnis, A. S., D. E. Summers, C. Doerr, D. J. Paulson and S. M. Davis (2001). "Q methodology: A new way of assessing employee satisfaction." J 31(5): 252-259.	2001	Journal of Nursing Administration	United States of America	Nursing	69	Strongly disagree to Strongly agree	(-5) to (+5)	Face-to-face	N/a	Not reported	Not reported	PQMethod	41 staff - 27 nurses, 9 clinical associates	n/a	5	Not reported
Chinnis, A. S., D. J. Paulson and S. M. Davis (2001). "Using Q methodology to assess the needs of Emergency Medicine support staff employees." Journal of Emergency Medicine 20(2): 197-203 The support staff members of any Department of Emergency Medicine perform a plethora of tasks that are crucial to the productivity of both individual physicians and the department as a whole. It is important to …	2001	Journal of Emergency Medicine	United States of America	Education	55	Strongly disagree to Strongly agree	(-4) to (+4)	Face-to-face	n/a	Not reported	Not reported	PQMethod	7 support staff working in emergency medicine department of a major university (medical billing and general support)	n/a	2	Not reported
Chiu C-h, Pan S-c, Lin Y-c. How Plastic Surgeons Value Professionalism: Using Q Methodology to Explore the Prioritization of Professionalism. Aesthetic Surgery Journal. 2019;39(12):1412-1422. Background: Medicine is no longer limited to the treatment of diseases-the use of plastic surgical techniques as a commodity to improve the appearance of healthy people has become a trend, and plastic surgeo…	2019	Aesthetic Surgery Journal	Taiwan	Health and healthcare attitudes	35	Least important to Most important	(-4) to (+4)	Face-to-face	n/a	Not reported	Not reported	PQMethod	31 plastic surgeons.	n/a	4	0.648
Choi, B. and N. B. Lee (2014). "The types and characteristics of clients' perceptions of the bonny method of guided imagery and music." Journal of Music Therapy 51(1): 64-102 Background: Developed by Helen Bonny, Guided Imagery and Music (BMGIM) has mainly been used to assist people with mental health issues. In order to provide clients with the most effective therapy, we need to examine the BMGI…	2014	Journal of Music Therapy	South Korea	Mental health	Before - 36; during - 33; after - 34	Most disagree to Most agree	(-4) to (+4)	Face-to-face	n/a	PCA	Not reported	QUANL	n/a	20 participants with various mental health conditions	7 (Q-sort 1 - 2; Q-sort 2 - 3; Q sort 3 -2)	Q-sort 1 - 68%; Q-sort 2 - 69%; Q-sort 3 - 59%
Choi, K. (2016). "Subjectivity research on biomedical ethics of nursing students." Indian Journal of Science and Technology 9(25)Background/Objectives: This research investigated subjective value types of the nursing students about Biomedical Ethics, applying Q-method. Methods/Statistical Analysis: Data collecting process using Q-method is as follows: First, 38 male and female students who unders…	2016	Indian Journal of Science and Technology	South Korea	Education	34	Most strongly disagree and Most strongly agree	(-4) to (+4)	Face-to-face	n/a	PCA	Varimax	QUANL	38 nursing students	n/a	3	0.46
Chon MY, Yeun EJ, Jung KH, Jo Y-I, Lee KR. Perceptions of resilience in patients undergoing peritoneal dialysis: A Q-methodology study. Nursing & health sciences. 2019. Resilience is a potential human psycho-social ability that can reduce negative emotion and promote adaptation to adversity. Most previous studies on resilience have highlighted positive factors for patients with chronic illnesses;…	2019	Nursing & Health Sciences	South Korea	Chronic disease	73	Strongly disagreed to Strongly agreed	(-4) to (+4)	Face-to-face	n/a	Not reported	Not reported	PC-QUANL	n/a	33 participants who underwent peritoneal dialysis for more than 3 months	3	0.474
Chun, K. H. and E. Park (2016). "Diversity of Emotional Intelligence among Nursing and Medical Students." Osong Public Health & Research Perspectives 7(4): 261-265 Objectives The purpose of this study is to identify the types of perception of emotional intelligence among nursing and medical students and their characteristics using Q methodology, and to build the basic data for the development of …	2016	Osong Public Health and Research Perspectives	Not reported	Education	40	Not reported	(-4) to (+4)	Not reported	n/a	PCA	Not reported	QUANL	35 students - 15 nursing and 20 medical students	n/a	3	Not reported
Chun, K. H. and E. Park (2016). "Diversity of Emotional Intelligence among Nursing and Medical Students." Osong Public Health and Research Perspectives 7(4): 261-265 Objectives The purpose of this study is to identify the types of perception of emotional intelligence among nursing and medical students and their characteristics using Q methodology, and to build the basic data for the development o…	2016	Osong Public Health and Research Perspectives	South Korea	Education	40	Most negative to Most positive	(-4) to (+4)	Face-to-face	n/a	PCA	Not reported	QUANL	35 nursing and medical students	n/a	3	Not reported
Clarke, D. J. and J. Holt (2015). "Understanding nursing practice in stroke units: A Q-methodological study." Disability and Rehabilitation 37(20): 1870-1880 Purpose: Nurses represent the largest professional group working with stroke-survivors, but there is limited evidence regarding nurses involvement in post-stroke rehabilitation. The purpose of this study was to identify and explore the persp…	2015	Disability and Rehabilitation	United Kingdom	Nursing	32	Most disagree to Most agree	(-4) to (+4)	Face-to-face	n/a	PCA	Varimax	PQMethod	63 nurses and other allied health	n/a	4	0.66
Corr, S., G. Neill and A. Turner (2005). "Comparing an occupational therapy definition and consumer's experiences: A Q methodology study." British Journal of Occupational Therapy 68(8): 338-346 Occupational therapy has been defined as a complex intervention (Creek 2003), on behalf of the College of Occupational Therapists. This definition was generated from a study involving occupational therapis…	2005	British Journal of Occupational Therapy	United Kingdom	Allied health	32	Least beneficial to Most beneficial	(-4) to (+4)	Face-to-face	n/a	PCA	Varimax	Q-com and SPSS	n/a	16 consumers who had previously been treated by an occupational therapist	6	Not reported
Cragg, R., N. Marsden and D. Wall (2008). "Perceptions of the clinical director role." British Journal of Healthcare Management 14(2): 58-65.	2008	British Journal of Healthcare Management	United Kingdom	Organisational values, behaviours and roles	80	Strongly agree to Strongly disagree	(-4) to (+4)	Not reported	n/a	Not reported	Varimax	PQMethod	30 participants - clinical directors, consultants, managers, senior nurses, corporate directors	n/a	3	0.47
Cramm, J. M., J. Van Exel, V. Møller and H. Finkenflgel (2010). "Patient views on determinants of compliance with tuberculosis treatment in the Eastern Cape, South Africa: An application of Q-methodology." Patient 3(3): 159-172 Background: Tuberculosis (TB) constitutes one-quarter of all avoidable deaths in developing countries. In the Eastern Cape, South Africa, TB is a public health problem of …	2010	Patient	The Netherlands	Acute and infectious conditions	32	Least important to Most important	(-3) to (+3)	Face-to-face	n/a	Centroid	Varimax	PQMethod	n/a	67 - 33 compliers and 34 non-compliers	2 (compliers - 1; non-compliers - 1)	Not reported
Cramm, J. M., L. Leensvaart, M. Berghout and J. Van Exel (2015). "Exploring views on what is important for patient-centred care in end-stage renal disease using Q methodology." BMC Nephrology 16(1)Background: This study aimed to explore views on what is considered important for Patient-Centred Care (PCC) among patients and the healthcare professionals treating them in a haemodialysis department. …	2015	BMC Nephrology	The Netherlands	End of life care	35	Least important to Most important	(-4) to (+4)	Face-to-face	n/a	Centroid	Varimax	PQMethod	12 staff - nurses, policy advisor, quality advisor, social worker, and nephrologist	14 patients with end-stage renal disease on dialysis	4	0.47
Cross-Sudworth, F., A. Williams and S. Herron-Marx (2011). "Maternity services in multi-cultural Britain: Using Q methodology to explore the views of first- and second-generation women of Pakistani origin." Midwifery 27(4): 458-468 Objective: to explore first- and second-generation Pakistani women's experiences of maternity services and the inter generational differences/comparisons. Design: a re…	2011	Midwifery	United Kingdom	Gender, sexual and reproductive health	36	Strongest disagreement to Strongest agreement	(-4) to (+4)	Face-to-face	n/a	PCA	Varimax	PQMethod	n/a	16 Pakistani women post childbirth	6	Not reported
Cross, R. (2005). "Accident and Emergency nurses' attitudes towards health promotion." Journal of Advanced Nursing 51(5): 474-483 Aim. This paper presents a study exploring Accident and Emergency nurses' attitudes towards health promotion. Background. Much has been written about nurses and health promotion. Research has focused mainly on community nurses, less on nurses working in acute hospital …	2005	Journal of Advanced Nursing	United Kingdom	Nursing	33	Strongly disagree to Strongly agree	(-4) to (+4)	Mail	n/a	Not reported	Varimax	PQMethod	11 A&E nurses	n/a	3	Not reported
Currell, S., T. Christodoulides, J. Siitarinen and R. Dudley (2016). "Patient Factors that Impact upon Cognitive Behavioural Therapy for Psychosis: Therapists' Perspectives." Behavioural and Cognitive Psychotherapy 44(4): 493-498 Background: Randomized controlled trials have established that cognitive behavioural therapy (CBT) is effective in helping people with psychosis, though there is enormou…	2016	Behavioural and Cognitive Psychotherapy	United Kingdom	Mental health	61	Least significant to Most significant	(-5) to (+5)	Not reported	n/a	PCA	Varimax	PQMethod	21 psychologists, psychiatrists and nurses who were familiar with psychosis and CBT through education, experience	n/a	4	0.67
Dahlstrom, J., A. Dorai-Raj, D. McGill, C. Owen, K. Tymms and D. A. R. Watson (2005). "What motivates senior clinicians to teach medical students?" BMC Medical Education 5Background: This study was designed to assess the motivations of senior medical clinicians to teach medical students. This understanding could improve the recruitment and retention of important clinical teachers. Methods: The st…	2005	BMC Medical Education	Australia	Education	69	Strongly disagree to Strongly agree	(-5) to (+5)	Face-to-face	n/a	Centroid	Varimax	Not reported	75 senior medical clinicians	n/a	4	Not reported
Hazen, A. C. M., A. W. Wal, V. M. Sloeserwij, D. L. M. Zwart, J. J. Gier, N. J. Wit, A. J. Leendertse, M. L. Bouvy and A. A. Bont (2016). "Controversy and consensus on a clinical pharmacist in primary care in the Netherlands." International Journal of Clinical Pharmacy 38(5): 1250-1260 Background Controversy about the introduction of a non-dispensing pharmacist in primary care practice hampers im…	2016	International Journal of Clinical Pharmacy	The Netherlands	Pharmacy	37	Disagree most to Agree most	(-3) to (+3)	Face-to-face and online	Flash Q	Centroid	Varimax	PQMethod	158 pharmacists (community, clinical, hospital), GPs, pharmaceutical/medical experts, healthcare insurers, policy makers, nurses	5 patients	4	0.53
Daniels, V. J. and N. Kassam (2013). "Impact of personal goals on the internal medicine R4 subspecialty match: A Q methodology study." BMC Medical Education 13(1)Background: There has been a decline in interest in general internal medicine that has resulted in a discrepancy between internal medicine residents' choice in the R4 subspecialty match and societal need. Few studies have focused on the …	2013	BMC Medical Education	Canada	Medicine	36	Strongly disagree to Strongly agree	(-3) to (+3)	Face-to-face	n/a	PCA	Varimax	PQMethod	46 internal medicine residents	n/a	4	0.63
Darwin, Z. and C. Campbell (2009). "Understandings of cervical screening in sexual minority women: A Q-methodological study." Feminism and Psychology 19(4): 534-554 Discursive perspectives argue that cervical screening carries social and moral meaning. Overlooked by research into the health needs of sexual minority women, previous literature that has examined uptake of cervical screening has inst…	2009	Feminism & Psychology	United Kingdom	Gender, sexual and reproductive health	63	Not reported	(-6) to (+6)	Mail	n/a	PCA	Varimax	SPSS	n/a	34 sexual minority women	5	Not reported
Ho, G. W. K. and D. A. Gross (2015). "Differentiating physical discipline from abuse: Q findings from Chinese American mothers and pediatric nurses." Child Abuse and Neglect 43: 83-94 The perception and use of physical discipline (PD) is culture-based, and the differentiation between PD and abuse is subjective and complex. The purpose of this study was to understand how Chinese American mothers a…	2015	Child Abuse & Neglect	United States of America	Paediatric care	71	Most unacceptable to Most acceptable	(-6) to (+6)	Face-to-face and online	Flash Q	Centroid	Not reported	PQMethod	48 paediatric nurses	35 Chinese American mothers	3	0.66
Day, J. C., R. P. Bentall and S. Warner (1996). "Schizophrenic patients' experiences of neuroleptic medication: A Q-methodological investigation." Acta Psychiatrica Scandinavica 93(5): 397-402 Q-methodology was used to explore the experiences of 50 medicated schizophrenic patients. Four main factors were identified. Participants loading on the first factor agreed with statements suggesting an unc…	1996	Acta Psychiatrica Scandinavica	United Kingdom	Mental health	45	Most disagree to Most agree	(-5) to (+5)	Face-to-face	n/a	Centroid	Varimax	PCQ	n/a	50 medicated schizophrenic patients	4	0.48
de Jonge, L. P. J. W. M., A. A. Timmerman, M. J. B. Govaerts, J. W. M. Muris, A. M. M. Muijtjens, A. W. M. Kramer and C. P. M. van der Vleuten (2017). "Stakeholder perspectives on workplace-based performance assessment: towards a better understanding of assessor behaviour." Advances in Health Sciences Education 22(5): 1213-1243 Workplace-Based Assessment (WBA) plays a pivotal role in present-day …	2017	Advances in Health Sciences Education: Theory and Practice	The Netherlands	Education	48	Disagree most to Agree most	(-5) to (+5)	Face-to-face	n/a	Not reported	Varimax	PQMethod	48 participants who had diverse backgrounds but were experienced assessors (GP, psychologist teacher, programme director etc)	n/a	5	0.58
De Tran V, Dorofeeva VV. Applying Q-methodology to study customer satisfaction with quality of community pharmacy services in Vietnam. Tropical Journal of Pharmaceutical Research. 2018;17(11):2281-2289. Purpose: To determine the pattern of customers’ viewpoints regarding their satisfaction with the quality of services of community pharmacies in Vietnam. Methods: Q-methodology was applied to ident…	2018	Tropical Journal Of Pharmaceutical Research	Vietnam	Pharmacy	40	Most dissatisfied to Most satisfied	(-5) to (+5)	Not reported	n/a	Centroid	Varimax	PQMethod	n/a	144 pharmacy customers	3	0.41
Dean, R., S. Siddiqui, F. Beesley, J. Fox and K. Berry (2018). "Staff perceptions of borderline personality disorder and recovery: A Q-sort method approach." British Journal of Clinical PsychologyObjectives: This study was the first to explore how staff that work with people diagnosed with borderline personality disorder (BPD) perceive recovery in this client group. These views are important beca…	2018	British Journal of Clinical Psychology	United Kingdom	Mental health	58	Not important to Very important	(-5) to (+5)	Face-to-face	n/a	PCA	Varimax	PQMethod	29 mental health staff	n/a	2	0.46
Dennis, K. E. (1991). "Real and ideal hospital work environments in juxtaposition." Western Journal of Nursing Research 13(6): 761-775.	1991	Western Journal of Nursing Research	Not reported	Nursing	27	Most characteristic to Most uncharacteristic	(-4) to (+4)	Not reported	n/a	PCA	Varimax	Not reported	39 - 30 nurses drawn from critical care areas (e.g., intensive care, burn centres, recovery rooms) and 9 nurses from General clinical research centres	n/a	8 (first order - 6; second order - 2)	Not reported
Dick, K., K. Gleeson, L. Johnstone and C. Weston (2011). "Staff beliefs about why people with learning disabilities self-harm: a Q-methodology study." British Journal of Learning Disabilities 39(3): 233-242 Accessible summary.	2011	British Journal of Learning Disabilities	Not reported	Mental health	72	Most disagree to Most agree	(-5) to (+5)	Not reported	n/a	Centroid	Not reported	PQMethod	30 participants from community teams and day services for people with learning disabilities	n/a	5	Not reported
Diseth, R. R., K.-P. Bogwald and P. A. Hoglend (2011). "Attitudes among stakeholders towards compulsory mental health care in Norway." International journal of law and psychiatry 34(1): 1-6 OBJECTIVES: The Norwegian Mental Health Care Act allows use of coercion under certain conditions. Even though the current practice has been criticized, little empirical data exist about the attitudes towards c…	2011	International Journal of Law Psychiatry	Norway	Mental health	30	Strongly disagree to Strongly agree	(-4) to (+4)	Mail	n/a	PCA	Not reported	PQMethod	40 - 10 from each group: psychiatrists, other doctors, lawyers, supervisory hospital commissions	22 - 10 former patients and 12 relatives of patients	3	0.49
Doo, H. and M. Kim (2017). "Personality types on long-term hospice volunteers." Information (Japan) 20(1): 289-300 The purpose of the study was to identify and categorize the types and differences of long-term hospice volunteer workers' personalities. The Q-methodology was used for the study. 37 hospice volunteers participated. As a result, the cards containing 45 Q-statements were each placed in…	2017	Information (Japan)	Korea	End of life care	45	Strong disagreement to Strong agreement	(-4) to (+4)	Not reported	n/a	Not reported	Not reported	Not reported	50 hospice volunteers	n/a	4	0.58
Ho, G. W. K. and D. A. Gross (2015). "Pediatric nurses' differentiations between acceptable and unacceptable parent discipline behaviors: A Q-study." Journal of Pediatric Health Care 29(3): 255-264 Background: Nurses are mandated to report suspected cases of child maltreatment. However, it is unclear how nurses decide what constitutes child abuse or evidence for reporting. It is crucial to examin…	2015	Journal of Pediatric Health Care	United States of America	Paediatric care	71	Most unacceptable to Most acceptable	(-6) to (+6)	Online	Flash Q	Centroid	Not reported	PQMethod	48 paediatric nurses	n/a	2	0.72
Dudley, R., J. Siitarinen, I. James and G. Dodgson (2009). "What do people with psychosis think caused their psychosis? A Q methodology study." Behavioural and Cognitive Psychotherapy 37(1): 11-24 Background: A key component of cognitive therapy for psychosis is the development of a meaningful and shared formulation of the onset of the psychosis. Therapists bring an understanding of the developme…	2009	Behavioural and Cognitive Psychotherapy	United Kingdom	Mental health	58	Not at all significant to Very significant	(-5) to (+5)	Face-to-face	n/a	PCA	Varimax	PQMethod	n/a	21 people who had experienced a psychotic breakdown and in receipt of early intervention for psychosis services	4	0.54
Dziopa, F. and K. Ahern (2009). "Three different ways mental health nurses develop quality therapeutic relationships." Issues in Mental Health Nursing 30(1): 14-22 The purpose of this study was to determine if there were different ways in which mental health nurses develop quality therapeutic relationships with patients. A taxonomy of 140 attributes were identified as important to the formation o…	2009	Issues in Mental Health Nursing	Australia	Mental health	140	Most strongly disagree to Most strongly agree	(-6) to (+6)	Mail	n/a	Not reported	Varimax	PQMethod	8 mental health nurses	n/a	4	0.54
Osborne R, Janson C, Black L, Jensen GM. Motivations to Pursue Physical Therapy Residency Training: A Q-Methodology Study of Stakeholder Perspectives. Physical therapy. 2019. BACKGROUND: Residency training is recognized as a valuable form of professional development and pathway to specialization. Currently residency is voluntary for physical therapists, with less than 12 percent of DPT students c…	2019	Physical Therapy	United States of America	Education	55	Less important to More important	(-5) to (+5)	Online	Flash Q	Not reported	Varimax	PQMethod	97 - 21 residency directors, 44 residency faculty, 32 current residents	n/a	4	58-68%
Eccleston, C., A. C. D. C. Williams and W. Stainton Rogers (1997). "Patients' and professionals' understandings of the causes of chronic pain: Blame, responsibility and identity protection." Social Science and Medicine 45(5): 699-709 A social constructionist analysis of how sense is made of the causes of chronic pain is reported. It is recognised that there is a multiplicity of stories available …	1997	Social Science & Medicine	United Kingdom	Chronic disease	80	Not reported	(-6) to (+6)	Mail	n/a	Not reported	Varimax	PCQ	64 - patients attending chronic pain rehabilitation centres, people involved in chronic pain self-help groups, people with a history of chronic pain, self-defined pain practitioners or therapists (including "alternative" healers) and a range of other pertinent medical practitioners, including anaesthetists, general practitioners, nurses, orthopaedic surgeons, physiotherapists, psychiatrists, psyc…	64 - patients attending chronic pain rehabilitation centres, people involved in chronic pain self-help groups, people with a history of chronic pain, self-defined pain practitioners or therapists (including "alternative" healers) and a range of other pertinent medical practitioners, including anaesthetists, general practitioners, nurses, orthopaedic surgeons, physiotherapists, psychiatrists, psyc…	4	Not reported
Eijsink, A. M., G. Schipper and J. H. Vermaire (2018). "A Q-methodology study among caregivers of people with moderate intellectual disabilities on their clients’ health care: An example in oral health." Journal of Applied Research in Intellectual Disabilities 31(5): 915-926 Background: People with intellectual disabilities have less favourable outcomes in—among others—oral health variables, comp…	2018	Journal of Applied Research in Intellectual Disabilities	The Netherlands	Caregiving	35	Disagree most to Agree most	(-4) to (+4)	Face-to-face	n/a	PCA	Varimax	PQMethod	40 paid caregivers of Institutionalised living persons with a moderate intellectual disability	n/a	4	Not reported
Eliades, M. J., J. Lis, J. Barbosa and M. J. Vanrooyen (2001). "Post-war Kosovo: Part 2. assessment of emergency medicine leadership development strategy." Prehospital and Disaster Medicine 16(4): 268-274 Since the return of the refugee population to Kosovo, attempts at development of an emergency medical system in Kosovo have met with varied success, and have been hampered by unforeseen barriers…	2001	Prehospital and Disaster Medicine	Kosovo	Medicine	29	Disagree strongly to Agree strongly	(-5) to (+5)	Not reported	n/a	Not reported	Not reported	Not reported	4 - 2 senior clinicians, 1 medical school dean, 1 co-director at Dept. of Health and Social Welfare	n/a	2	Not reported
Elstein, A. S. and J. D. Van Pelt (1966). "Dimensions in the perception of psychiatric patients by hospital staff." Journal of Consulting Psychology 30(3): 213-218 Agreement among psychiatric staff and the dimensions underlying such agreement in the perception of psychiatric patients were investigated using 2 Q-sorts, a Behavior (B) deck and an Interpersonal Characteristics (IC) deck. 11 patients…	1966	Journal of Consulting Psychology	United States of America	Mental health	Behaviour - 65; interpersonal characteristics - 63	Not reported	Not reported	Face-to-face	n/a	PCA	Not reported	Not reported	81- 11 attending psychiatrists, 12 residents, 29 nurses, 10 occupational therapists, and 19 aides or orderlies	n/a	4 (Behaviour - 2; interpersonal characteristics - 2)	Behaviour - 38%; interpersonal characteristics - 36%
Protière, C., B. Spire, M. Mora, I. Poizot-Martin, M. Préau, M. Doumergue, P. Morlat, D. Zucman, C. Goujard, F. Raffi, O. Lambotte and M. Suzan-Monti (2017). "Patterns of patient and healthcare provider viewpoints regarding participation in HIV cure-related clinical trials. Findings from a multicentre French survey using Q methodology (ANRS-APSEC)." PLoS ONE 12(11)Context: Despite huge advances i…	2017	PLoS ONE	France	Chronic disease	33	Most disagree to Most agree	(-4) to (+4)	Online	Flash Q	PCA	Varimax	PQMethod	41 HIV Health care providers comprising physicians, nurses and clinical research technicians	41 people living with HIV	8 (patients - 4; healthcare professional - 4 )	Patients - 62%; healthcare professionals - 61%
Protiére, C., R. Baker, D. Genre, A. Goncalves and P. Viens (2017). "Marketing Authorization Procedures for Advanced Cancer Drugs: Exploring the Views of Patients, Oncologists, Healthcare Decision Makers, and Citizens in France." Medical Decision Making 37(5): 555-566 Background. The past decades have seen advances in cancer treatments in terms of toxicity and side effects but progress in the tre…	2017	Medical Decision Making	France	Cancer	34	Most disagree to Most agree	(-4) to (+4)	Online	Flash Q	PCA	Manual rotation	PQMethod	48 healthcare professionals - 27 oncologists, 19 healthcare decision makers, 2 individuals from the pharmaceutical industry	104 consumers - 54 patients 18 months after diagnosis, 50 members of the general population	3	0.44
Roberts, J. K., M. A. Sparks and R. W. Lehrich (2016). "Medical student attitudes toward kidney physiology and nephrology: a qualitative study." Renal Failure 38(10): 1683-1693 Interest in nephrology among trainees is waning in the USA. Early perceptions and attitudes to subject matter can be linked to the quality of pre-clinical curricula. We wanted to explore these attitudes in the setting of m…	2016	Renal failure	United States of America	Education	37	Strongly disagree to Strongly agree	(-4) to (+4)	Online	Flash Q	Centroid	Varimax and manual rotation	PQMethod	44 first year medical students	n/a	2	0.51
Exel, J. v., G. d. Graaf and W. Brouwer (2007). "Care for a break? An investigation of informal caregivers' attitudes toward respite care using Q-methodology." Health Policy 83(2-3): 332-342 Objective: To investigate informal caregivers' attitudes toward respite care. Method: Interviews with informal caregivers during open-house support groups (three) for informal caregivers, conducted late 2004 …	2007	Health Policy	The Netherlands	Caregiving	39	Most disagree to Most agree	(-4) to (+4)	Face-to-face	n/a	Not reported	Varimax	PQMethod	n/a	33 informal caregivers	3	0.28
Farrimond, H. R. and S. E. Kelly (2013). "Public viewpoints on new non-invasive prenatal genetic tests." Public Understanding of Science 22(6): 730-744 Prenatal screening programmes have been critiqued for their routine implementation according to clinical rationale without public debate. A new approach, non-invasive prenatal diagnosis (NIPD), promises diagnosis of fetal genetic disorders from a …	2013	Public Understanding of Science	United Kingdom	Gender, sexual and reproductive health	70	Disagree to Agree	(-6) to (+6)	Mail	n/a	Not reported	Varimax	PCQ	n/a	71 members of the general public	4	0.48
Fleming, A. and A. Kydd (2018). "What makes a nursing home homely? A Scottish based study, using Q methodology of the perceptions of staff, residents and significant others." Journal of Research in Nursing 23(2-3): 141-158 Background: A ‘homely’ nursing or care home is of international interest and comes from a wide variety of academic disciplines and from policy makers and charities. However, ‘h…	2018	Journal of Research in Nursing	United Kingdom	Caregiving	30	Not most important to Most important	(-3) to (+3)	Face-to-face	n/a	Centroid	Varimax	PQMethod	5 aged care staff	11- 4 residents and 7 relatives	3	0.52
van Exel, J., R. Baker, H. Mason, C. Donaldson and W. Brouwer (2015). "Public views on principles for health care priority setting: Findings of a European cross-country study using Q methodology." Social Science and Medicine 126: 128-137 Resources available to the health care sector are finite and typically insufficient to fulfil all the demands for health care in the population. Decisions must b…	2015	Social Science & Medicine	Multiple: Denmark, France, Hungary, Norway, Palestine, Poland, Spain, Sweden, the Netherlands, UK	Health system planning, resource allocation and access	34	Disagree most to Agree most	(-4) to (+4)	Face-to-face and online	Flash Q	Centroid	Varimax	PQMethod	n/a	294 members of the general public	5	0.52
Flurey, C. A., M. Morris, J. Pollock, P. Richards, R. Hughes and S. Hewlett (2014). "A Q-methodology study of flare help-seeking behaviours and different experiences of daily life in rheumatoid arthritis." BMC Musculoskeletal Disorders 15(1)Background: Previous studies have not addressed rheumatoid arthritis (RA) patients' help-seeking behaviours for RA flares, and only one small qualitative stud…	2014	BMC Muscoloskeletal Disorders	United Kingdom	Chronic disease	Daily life - 39; Flare help-seeking 23	Least agree to Most agree	(-4) to (+4) and (-5) to (+5)	Face-to-face	n/a	Not reported	Varimax	PCQ	n/a	30 patients with confirmed rheumatoid arthritis for at least 2 years	5 (Daily life - 3; flare help-seeking - 2)	Daily live - 33%; flare help-seeking 51%
Flurey, C. A., S. Hewlett, K. Rodham, A. White, R. Noddings and J. R. Kirwan (2016). "Identifying different typologies of experiences and coping strategies in men with rheumatoid arthritis: A Q-methodology study." BMJ Open 6(10)Objective To identify typologies of experiences and coping strategies of men with rheumatoid arthritis (RA). Design Q-methodology (a qualitative and quantitative approach …	2016	BMJ Open	United Kingdom	Chronic disease	64	Least like me to Most like me	(-7) to (+7)	Face-to-face	n/a	Not reported	Varimax	PCQ	n/a	30 men with rheumatoid arthritis	2	0.34
Fokkema, J. P. I., F. Scheele, M. Westerman, J. Van Exel, A. J. J. A. Scherpbier, C. P. M. Van Der Vleuten, P. J. Dörr and P. W. Teunissen (2014). "Perceived effects of innovations in postgraduate medical education: A Q study focusing on workplace-based assessment." Academic Medicine 89(9): 1259-1266 PURPOSE: Anticipating users' perceptions of the effects an innovation will have in daily practice…	2014	Academic Medicine	The Netherlands	Education	36	Most disagree to Most agree	(-4) to (+4)	Face-to-face and mail	n/a	Centroid	Varimax	PQMethod	43 physicians and program directors	22 ob/gyn residents	5	0.6
Fontein-Kuipers Y, de Groot R, van Beeck E, van Hooft S, van Staa A. Dutch midwives' views on and experiences with woman-centred care — A Q-methodology study. Women & Birth. 2019;32(6):e567-e575. Woman-centred care is a philosophy for midwifery care management of the childbearing woman. There is no mutually recognised internalised way in midwifery to provide woman-centred care. To reveal midwives…	2019	Journal of the Australian College of Midwives	Netherlands	Health and healthcare attitudes	39	most disagree to Most agree	(-5) to (+5)	Face-to-face	n/a	Centroid	Varimax	PQMethod	38 midwives	n/a	3	0.39
Forister, J. G. and D. T. Chlup (2017). "Novice physician assistant learning during the transition to practice: A Q study." Journal of Physician Assistant Education 28(1): 18-26 Purpose The purpose of this study was to describe how novice physician assistants (PAs) transfer learning from formal training into clinical practice. Methods This Q study was conducted as a part of a larger mixed-interpr…	2017	Journal of Physician Assistant Education	United States of America	Education	45	Least like my experience to Most like my experience	(-5) to (+5)	Face-to-face	n/a	PCA	Varimax	PQMethod	45 novice physician assistants	n/a	3	53
Fox, J., W. B. Hagedorn and S. A. Sivo (2016). "Clinical decision-making and intuition: A task analysis of 44 experienced counsellors." Counselling and Psychotherapy Research 16(4): 244-255 Background: Clinical decision-making and intuition are important concepts to counsellors. However, our understanding of clinical decision-making and intuition, that is the process whereby clinicians make sound…	2016	Counselling and Psychotherapy Research	United States of America	Mental health	275	Strongly disagree to Strongly agree	(-2) to (+2)	Face-to-face	n/a	PCA	Varimax	Not reported	40 experienced counsellors	n/a	1	0.2
Freeman, T. (2013). "Comparing the content of leadership theories and managers' shared perceptions of effective leadership: A Q-method study of trainee managers in the English NHS." Health Services Management Research 26(2-3): 43-53 Health service managers face potential conflicts between corporate and professional agendas, a tension sharpened for trainees by their junior status and relative inex…	2013	Health Services Management Research	United Kingdom	Organisational values, behaviours and roles	60	Least important to Most important	(-5) to (+5)	Face-to-face	n/a	Centroid	Varimax	PQMethod	51 NHS GMTS trainees	n/a	4	Not reported
Frock, T. L. (1998). "Perception of legal knowledge and skills for Florida Professional Nursing Program graduates: a Q-methodological study." Journal of Nursing Law 5(4): 43-57 This Q-methodological study examined the perceptions of professional nursing program faculty and hospital-based registered nurses regarding legal knowledge and skills for new professional nursing program graduates. Finding…	1998	Journal of Nursing Law	United States of America	Education	60	Most disagree to Most agree	(-5) to (+5)	Not reported	n/a	PCA	Varimax	QMETHOD	60 nursing graduates	n/a	2	Not reported
Fyock, J., C. P. Koepke, J. Meitl, S. Sutton, E. Thompson and M. Engelberg (2001). "Beneficiary decisionmaking: The impact of labeling health plan choices." Health Care Financing Review 23(1): 63-75 One critical health plan decision concerns choosing an original Medicare plan or a Medicare managed care plan. Evidence suggests that people are confused by the phrase "Original Medicare plan." Using …	2001	Health Care Financing Review	United States of America	Health system planning, resource allocation and access	30	Best to Worst	Not reported	Face-to-face	n/a	Not reported	Not reported	Not reported	n/a	40 consumers	3	Not reported
Galekop MMJ, van Dijk HM, van Exel J, Cramm JM. Views of professionals and volunteers in palliative care on patient-centred care: a Q-methodology study in the Netherlands. BMC Palliative Care. 2019;18(1):N.PAG-N.PAG. Background: Patients with palliative care needs, require support with their physical needs, but also with their emotional, spiritual and social needs. Patient-Centred Care (PCC) may …	2019	BMC Palliative Care	Netherlands	caregiving	35	Least important to Most important	(+1) to (+9)	Face-to-face	n/a	Not reported	Not reported	PQMethod	41 respondents, consisting of 30 professionals and 11 volunteers	n/a	2	0.4
Gallagher, K., N. Marlow, A. Edgley and D. Porock (2012). "The attitudes of neonatal nurses towards extremely preterm infants." Journal of Advanced Nursing 68(8): 1768-1779 Aim. The paper is a report of a study of the attitudes of neonatal nurses towards extremely preterm infants. Background. Alongside advancing survival at extremely preterm gestational ages, ethical debates concerning the provis…	2012	Journal of Advanced Nursing	United Kingdom	Gender, sexual and reproductive health	53	Strongly disagree to Strongly agree	(-6) to (+6)	Face-to-face	n/a	PCA	Varimax	PQMethod	36 neonatal nurses	n/a	3	0.57
Gamiet S, Rowe M. The role of rehabilitation care workers in South African healthcare: A Q-methodological study. African journal of disability. 2019;8:537. Background: The South African Department of Health identified the need to train a new cadre of community health worker (CHW) in the field of rehabilitation as part of their 2030 Health Plan that aims to improve primary healthcare (PHC) and com…	2019	African Journal of Disability	South Africa	Rehabilitation	Not reported	Strongly disagree to Strongly agree	(-4) to (+4)	Face-to-face and mail	n/a	Centroid	Not reported	PQMethod	16 rehabilitation health professionals	n/a	2	Not reported
Garbellini S, Randall M, Steele M, Elliott C, Imms C. Prescribing upper limb orthoses for children with cerebral palsy: a Q methodology study of occupational therapists’ decision making. Disability and Rehabilitation. 2019. Purpose: This study identified occupational therapists’ viewpoints that guide their practice of upper limb orthosis prescription for children with cerebral palsy (CP). Methods…	2019	Disability and Rehabilitation	Australia	Rehabilitation	39	Least what guides my decisions to Most what guides my decisions	(-5) to (+5)	Face-to-face	n/a	Not reported	Varimax	PQMethod	39 occupational therapists	n/a	3	Not reported
Ghanbari, A., F. Hasandoost, E. K. Lyili, R. T. Khomeiran and M. Momeni (2017). "Assessing Emergency Nurses' Clinical Competency: An Exploratory Factor Analysis Study." Iranian journal of nursing and midwifery research 22(4): 280-286 BACKGROUND: Nursing as a clinical discipline is developing in the emergency wards. Health care systems should continuously assess and prioritize indicators of clinic…	2017	Iranian Journal of Nursing and Midwifery	Iran	Education	71	Not reported - scale of priority	(+1) to (+5)	Unclear	n/a	PCA	Varimax	SPSS	710 nurses	n/a	11 (general competencies - 5; specific competencies - 6	General competencies - 63.77%; specific competencies - 65.9%
Gidman, W., J. Day, K. Hassell and K. Payne (2009). "Delivering health care through community pharmacies: Are working conditions deterring female pharmacists' participation?" Journal of Health Services Research and Policy 14(3): 141-149 Objective: Recent UK government policy has placed community pharmacists at the frontline of health care delivery in order to improve patient access. Community pha…	2009	Journal of Health Services Research and Policy	United Kingdom	Pharmacy	57	Strongly disagree to Strongly agree	(-5) to (+5)	Face-to-face	n/a	Centroid	Varimax	PCQ	40 female community pharmacists	n/a	9	Not reported
Gillard, L. A., V. N. Lewis, R. Mrtek and C. Jarosz (2005). "Q methodology to measure physician satisfaction with hospital pathology laboratory services at a midwest academic health center hospital." Laboratory Medicine 36(6): 361-365.	2005	Laboratory Medicine	United States of America	Organisational values, behaviours and roles	23	Most dissatisfied to Most satisfied	(-3) to (+3)	Not reported	n/a	Not reported	Not reported	PQMethod	21 physicians	n/a	6	Not reported
Adderley H, Wittkowski A, Calam R, Gregg L. Adult mental health practitioner beliefs about psychosis, parenting, and the role of the practitioner: A Q methodological investigation. Psychology and Psychotherapy: Theory, Research and Practice. 2019. Objectives: There is a lack of research into parenting interventions for families which include a parent experiencing psychosis or other serious mental…	2019	Psychology and Psychotherapy: Theory, Research and Practice	United Kingdom	Mental Health	58	Disagreed with most strongly to Most strongly agreed	(-5) to (+5)	Face-to-face and online	HTMLQ	Not reported	Varimax	PQMethod	21 practitioners	n/a	3	0.63
Grijpma, J. W., M. Tielen, A. L. van Staa, L. Maasdam, T. van Gelder, S. P. Berger, J. J. Busschbach, M. G. H. Betjes, W. Weimar and E. K. Massey (2016). "Kidney transplant patients' attitudes towards self-management support: A Q-methodological study." Patient Education and Counseling 99(5): 836-843 Objective: Kidney transplant recipients face many self-management challenges. We aimed to identify…	2016	Patient Education and Counseling	The Netherlands	Organ transplant	37	Disagree most to Agree most	(-3) to (+3)	Face-to-face	n/a	Centroid	Varimax	PQMethod	n/a	43 recent kidney transplanted patients	4	0.45
Grimshaw, P., L. McGowan and E. McNichol (2017). "An extra care community's perceived priorities for ‘whole system’ relationships: a Q-methodological study." Health and Social Care in the Community 25(3): 1169-1180 Health and social care settings worldwide need to sustainably improve the quality of relationships across communities or ‘whole systems’. This research informs the development of a rel…	2017	Health and Social Care in the Community	United Kingdom	Dementia and aged care	48	Least important to Most important	(-5) to (+5)	Face-to-face	n/a	Centroid	Varimax	PQMethod	5 care home staff	22 - 7 residents and 15 stakeholders	5	0.52
Guptarak M, Conway J, Stone TE, Fongkaew W, Settheekul S, Baxter E. Health Beliefs of Nurses in Northern Thailand: A Q-Methodology Study. Journal of Transcultural Nursing. 2019. Introduction: Northern Thailand has a distinct culture and set of health beliefs. Nurses’ beliefs influence approaches to care affecting health care outcomes. This study explored the content, origin, and sociocultural inf…	2019	Journal of Transcultural Nursing	Thailand	Nursing	50	Not reported	Not reported	Face-to-face	n/a	Not reported	Varimax	PQMethod	60 - 30 clinical nurses and 30 nurses working in academia	n/a	3	0.48
Ha, E. H. (2014). "Attitudes toward Video-Assisted Debriefing after simulation in undergraduate nursing students: An application of Q methodology." Nurse Education Today 34(6): 978-984 Background: Video-Assisted Debriefing (VAD) provides an affirmative self-reflection through reviewing what went right, what went wrong, what had to be done, and what should be done in the future. Objective: To iden…	2014	Nurse Education Today	South Korea	Education	39	Strongly disagree to Strongly agree	(-4) to (+4)	Face-to-face	n/a	Not reported	Varimax	QUANL	44 nursing students with VAD experience	n/a	3	0.505
Ha, E. H. (2015). "Attitudes toward clinical practice in undergraduate nursing students: A Q methodology study." Nurse Education Today 35(6): 733-739 Background: Clinical practice (CP) provides an opportunity to directly apply nursing theories learned in class to practice, with the aim of improving nursing knowledge and skills. Nursing students' perspectives about CP can be diverse. Objective: To…	2015	Nurse Education Today	South Korea	Education	43	Strongly disagree to Strongly agree	(-4) to (+4)	Face-to-face	n/a	Not reported	Varimax	QUANL	43 nursing students	n/a	2	0.399
Ha, E. H. (2015). "Attitudes towards rotating shift work in clinical nurses: A Q-methodology study." Journal of Clinical Nursing 24(17-18): 2488-2497 Aims and objectives: To identify clinical nurses' attitudes towards rotating shift work. Background: Many hospitals worldwide employ rotating shift work patterns to staff their facilities. Attitudes of clinical nurses towards rotating shift work var…	2015	Journal of Clinical Nursing	South Korea	Nursing	46	Strongly disagree to Strongly agree	(-4) to (+4)	Face-to-face	n/a	Not reported	Varimax	QUANL	39 nurses	n/a	3	36.85
Ha, E. H. (2016). "Attitudes toward child rearing in female clinical nurses working in three shifts." Nursing and Health Sciences 18(4): 416-424 The balance between child-rearing and work may be one of the most challenging issues facing female clinical nurses, particularly those who work in three shifts. This study aimed to identify attitudes toward child-rearing in this particular cohort, female…	2016	Nursing & Health Sciences	South Korea	Nursing	35	Strongly disagree to Strongly agree	(-4) to (+4)	Face-to-face	n/a	PCA	Varimax	QUANL	51 nurses	n/a	3	0.38
Ha, E. H. (2016). "Undergraduate nursing students' subjective attitudes to curriculum for Simulation-based objective structured clinical examination." Nurse Education Today 36: 11-17 Background: The objective structured clinical examination (OSCE) is an effective educational method to evaluate the clinical competencies of students. Objective: To identify undergraduate nursing students' subjective…	2016	Nurse Education Today	South Korea	Education	40	Strongly disagree to Strongly agree	(-4) to (+4)	Face-to-face	n/a	PCA	Varimax	QUANL	44 nursing students	n/a	3	0.479
Ha, E. H. (2017). "How clinical nurses in South Korea perceive the status of the nursing profession: A Q-methodological approach." International Journal of Nursing Practice 23(2)Professional self-image among nurses is shaped by subjective perceptions, feelings, and tacit views. A perceived positive status reflects and influences the nurse's self-esteem, professional empowerment, and nursing perfo…	2017	International Journal of Nursing Practice	South Korea	Nursing	44	Strongly disagree to Strongly agree	(-4) to (+4)	Face-to-face	n/a	Not reported	Varimax	QUANL	31 nurses	n/a	3	0.496
Ha, E. H. (2018). "Experience of nursing students with standardized patients in simulation-based learning: Q-methodology study." Nurse Education Today 66: 123-129 Background: Standardized patients (SPs) boost self-confidence, improve problem solving, enhance critical thinking, and advance clinical judgment of nursing students. Objective: The aim of this study was to examine nursing students’ expe…	2018	Nurse Education Today	South Korea	Education	42	Strongly disagree to Strongly agree	(-4) to (+4)	Face-to-face	n/a	PCA	Varimax	QUANL	47 nursing students	n/a	3	0.461
Hackert MQN, Brouwer WBF, Hoefman RJ, van Exel J. Views of older people in the Netherlands on wellbeing: A Q-methodology study. Social Science & Medicine. 2019;240:N.PAG-N.PAG. Population ageing and restricted budgets result in the need for an efficient allocation of scarce resources in care services for older people. As these services tend to address more than only health, diverse wellbeing meas…	2019	Scandinavian Journal of Caring Sciences	Norway	Health and healthcare attitudes	40	Mostly disagree to Mostly agree	(-5) to (+5)	Face-to-face	N/a	PCA	Varimax	PQMethod	5 nurses	9 patients	3	0.62
Hammami MM, Hammami S, Aboushaar R, Aljomah AS. Lay people’s ethical attitudes to placebo treatment: A Q-methodology study. Patient Preference and Adherence. 2019;13:1599-1617. Background: Placebo-treatment acceptability is debated among ethicists, mostly due to conflict between respect-to-autonomy and beneficence principles. It is not clear how lay people balance these and other ethical principl…	2019	Patient Preference and Adherence	Saudi Arabia	Medicine	42	Strongly disagree to Strongly agree	(+1) to (+9)	Not reported	n/a	Centroid	Not reported	PCQ	n/a	187 members of the general public	3	0.47
Hammami, M. M., E. Al Gaai, S. Hammami and S. Attala (2015). "Exploring end of life priorities in Saudi males: Usefulness of Q-methodology. Psychosocial." BMC Palliative Care 14(1)Background: Quality end-of-life care depends on understanding patients' end-of-life choices. Individuals and cultures may hold end-of-life priorities at different hierarchy. Forced ranking rather than independent rating…	2015	BMC Palliative Care	Saudi Arabia	End of life care	47	Extreme dis-priority to Extreme priority	(-4) to (+4)	Face-to-face	n/a	Centroid	Varimax	PCQ	n/a	120 males of the general public	5	0.44
Hammami, M. M., S. Hammami, H. A. Amer and N. A. Khodr (2016). "Typology of end-of-life priorities in Saudi females: Averaging analysis and Q-Methodology." Patient Preference and Adherence 10: 781-794 Background: Understanding culture-and sex-related end-of-life preferences is essential to provide quality end-of-life care. We have previously explored end-of-life choices in Saudi males and found i…	2016	Patient Preference and Adherence	Saudi Arabia	End of life care	47	Extreme dis-priority to Extreme priority	(-4) to (+4)	Face-to-face	n/a	Centroid	Varimax	PCQ	n/a	68 females of the general public	5	0.45
Hare, D. J., C. Vahey, S. Walker and A. Wittkowski (2016). "Clinical psychologists’ attitudes towards the biology and ‘new genetics’ of intellectual and developmental disabilities: a pilot study using Q-methodology." Journal of Intellectual Disability Research 60(11): 1054-1065 Background: The current study investigated how ideas and models from the ‘New Genetics’ and associated fields of develop…	2016	Journal of Intellectual Disability Research	United Kingdom	Mental health	81	Not reported - scale of agree/disagree	(-4) to (+4)	Face-to-face	n/a	PCA	Varimax	PQMethod	47 psychologists - 31 qualified and 16 trainees	n/a	3	0.65
Harvey, H., J. Good, J. Mason and N. Reissland (2015). "A Q-methodology study of parental understandings of infant immunisation: Implications for health-care advice." Journal of Health Psychology 20(11): 1451-1462 This study used Q-methodology to explore systematically parental judgements about infant immunisation. A total of 45 parents completed a 31-statement Q-sort. Data were collected after v…	2015	Journal of Health Psychology	United Kingdom	Population health	31	Disagree to Agree	(-4) to (+4)	Face-to-face	n/a	Centroid	Varimax	PCQ	n/a	45 parents of recently-immunised infants	4	0.63
Hasan, H., J. Moleche and S. Banna (2012). "Australian online public information systems: A user-centred study of an evolving public health website." Australasian Journal of Information Systems 17(2): 5-19 The area of public healthcare has always been viewed as particularly information intensive notably in the way public information is delivered to citizens and the way citizens are able to intera…	2012	Australasian Journal of Information Systems	Australia	End of life care	50	Not reported - scale of importance	(-5) to (+5)	Face-to-face	n/a	Not reported	Varimax	PCQ	n/a	37 general public, university students, academics, medical practitioners	4	0.33
Evans, G. A. L., A. Wittkowski, H. Butler, T. Hedderly and P. Bunton (2016). "Parenting Interventions for Children with Tic Disorders: Professionals’ Perspectives." Journal of Child and Family Studies 25(5): 1594-1604 Tic disorders can have an emotional and social impact on children and families, which can in turn have a reciprocal impact on tics. Research into parenting interventions within this…	2016	Journal of Child and Family Studies	United Kingdom	Mental health	73	Disagree to Agree	(-6) to (+6)	Online	Not specified	PCA	Varimax	PQMethod	25 professionals with experience with parenting programs and/or tic disorders	n/a	3	0.68
Hensel, D. (2014). "Typologies of professional identity among graduating baccalaureate-prepared nurses." Journal of Nursing Scholarship 46(2): 125-133 Purpose: The purpose of this study was to identify patterns of professional identity arising from the Quality and Safety Education for Nurses (QSEN) attitudes among students completing their prelicensure education. Design: This mixed-method study u…	2014	Journal of Nursing Scholarship	United States of America	Nursing	46	Not reported - scale of agree/disagree	(-4) to (+4)	Mail	n/a	Centroid	Varimax	PQMethod	36 nursing students	n/a	3	0.66
Hensel, D., R. Cooper and N. Craney (2018). "Operating Room Personnel Viewpoints About Certified Registered Nurse Anesthetists." Western Journal of Nursing Research 40(2): 242-256 The purpose of this project was to explore what attitudes physicians, nurses, and operating room technicians had about working with Certified Registered Nurse Anesthetists (CRNAs) to better understand practice barriers …	2018	Western Journal of Nursing Research	United States of America	Nursing	34	Not reported - scale of agree/disagree	(-4) to (+4)	Mail	n/a	Centroid	Varimax	PQMethod	24 physicians, nurses, operating room technicians	n/a	3	0.66
Herron-Marx, S., A. Williams and C. Hicks (2007). "A Q methodology study of women's experience of enduring postnatal perineal and pelvic floor morbidity." Midwifery 23(3): 322-334 Objective: to explore women's experiences of enduring postnatal perineal and pelvic floor morbidity. Design: a retrospective Q methodology study of postnatal women between 12 and 18 months postpartum. Setting: maternity…	2007	Midwifery	United Kingdom	Gender, sexual and reproductive health	36	Strongest disagreement to Strongest agreement	(-4) to (+4)	Face-to-face and mail	n/a	PCA	Varimax	PQMethod	n/a	14 women with postnatal perineal and pelvic floor morbidity	5	Not reported
Hestdal T, Skorpen F. Experiences of suffering among elderly hip-fracture patients during the preoperative period: patients’ and nurse's perspective. Scandinavian Journal of Caring Sciences. 2019. Background: In Norway, 6000 patients were operated on due to hip fracture in 2016. Hip fracture results in increased suffering and often in a dramatic change in an older person's life. The experience of…	2019	Scandinavian Journal of Caring Sciences	Norway	Nursing	40	Most disagreeable to Most agreeable	(-5) to (+5)	Face-to-face	n/a	PCA	Varimax	PQMethod	5 nurses	9 patients	3	0.62
Hill, S. R., H. Mason, M. Poole, L. Vale, L. Robinson and S. t. on behalf of the (2017). "What is important at the end of life for people with dementia? The views of people with dementia and their carers." International Journal of Geriatric Psychiatry 32(9): 1037-1045 Background: Approaching end of life is often a time of vulnerability; this is particularly so for people with dementia and their f…	2017	International Journal of Geriatric Psychiatry	United Kingdom	End of life care	23	Least important to Most important	(-3) to (+3)	Face-to-face	n/a	Centroid	Varimax	PQMethod	n/a	57 dementia patients	4	0.49
Hislop, J., H. Mason, J. R. Parr, L. Vale and A. Colver (2016). "Views of Young People With Chronic Conditions on Transition From Pediatric to Adult Health Services." Journal of Adolescent Health 59(3): 345-353 Purpose This study sought to identify and describe the views of young people with chronic conditions about the transition from pediatric to adult services. Methods Q methodology was used t…	2016	Journal of Adolescent Health	United Kingdom	Chronic disease	39	Strongly disagree to Strongly agree	(-3) to (+3)	Face-to-face	n/a	Centroid	Varimax	PQMethod	n/a	41 young people with chronic health conditions	4	Not reported
Evans, G., A. Wittkowski, H. Butler, T. Hedderly and P. Bunton (2015). "Parenting interventions in tic disorders: An exploration of parents' perspectives." Child: Care, Health and Development 41(3): 384-396 Background: Parents of children with tic disorders (e.g. Tourette syndrome) experience multiple challenges and stresses, which can impact on family functioning, children's well-being and could…	2015	Child: Care, Health and Development	United Kingdom	Mental health	73	Disagree to Agree	(-6) to (+6)	Online	Not specified	PCA	Varimax	PQMethod	n/a	23 parents of children with tic disorders	4	0.66
Daniels T, Williams I, Bryan S, Mitton C, Robinson S. Involving citizens in disinvestment decisions: what do health professionals think? Findings from a multi-method study in the English NHS. Health Economics, Policy & Law. 2018;13(2):162-188. Public involvement in disinvestment decision making in health care is widely advocated, and in some cases legally mandated. However, attempts to involve th…	2017	English NHS	United Kingdom	Health and healthcare attitudes	42	Strongly disagree to Strongly agree	(-4) to (+4)	Online	POETQ	Centroid	Varimax	Not reported	55 clinicians	n/a	4	Not reported
Holden K, Kellett S, Davies J, Scott S. The experience of working with people that hoard: a Q-sort exploration. Journal of Mental Health. 2019;28(1):97-103. Background: The impact and burden of working with people that hoard is largely unexplored. Aim: To explore professionals' varied experiences of engagement and intervention with this client group. Method: Five semi-structured interviews were i…	2019	Journal of Mental Health	United Kingdom	Health and healthcare attitudes	49	Most strongly disagree to Most strongly agreeable	(-6) to (+6)	Face-to-face	n/a	Not reported	Varimax	PQMethod	36 professionals - 14 worked in mental health, 19 in housing, 1 in environmental health and 2 were fire fighters	n/a	3	0.55
Holding JC, Haddock G, Gregg L. Young people’s beliefs about psychological therapy for psychosis: a Q-Methodological study. Journal of Mental Health. 2019. Background: The evidence base for the use of psychological therapies in the treatment of psychosis is growing, however engagement can be difficult and outcomes are variable. Beliefs, attitudes and expectations may have an important influence o…	2019	Journal of Mental Health	United Kingdom	Mental Health	64	Most disagree with to Most agree with	(-6) to (+6)	Face-to-face	n/a	PCA	Varimax	PQMethod	n/a	30 young people in Early Intervention Services	4	0.68
Honey, S., L. D. Bryant, J. Murray, K. Hill and A. House (2013). "Differences in the perceived role of the healthcare provider in delivering vascular health checks: A Q methodology study." BMC Family Practice 14Background: The UK Department of Health introduced the National Health Service (NHS) Health Check Programme in April 2009 in an attempt to improve primary and secondary prevention of cardi…	2013	BMC Family Practice	United Kingdom	Primary care	36	Less like how I think to More like how I think	(-5) to (+5)	Face-to-face	n/a	PCA	Varimax	PQMethod	52 primary care professionals	n/a	5	0.62
House, J., P. Marasli, M. Lister and J. S. L. Brown (2018). "Male views on help-seeking for depression: A Q methodology study." Psychology and Psychotherapy: Theory, Research and Practice 91(1): 117-140 Objectives: To identify viewpoints among men with depression about depression and its treatment, consider how these might influence help-seeking behaviour, and generate ideas for interventions and…	2018	Psychology and Psychotherapy: Theory, Research and Practice	United Kingdom	Mental health	57	Most disagree to Most agree	(-6) to (+6)	Face-to-face	n/a	Centroid	Varimax	PQMethod	n/a	29 men with depression	2	0.45
Eaton, E. (2014). "What is a Good Birth? Using Q Method to Explore the Diversity of Attitudes about Good Birth." Journal of Prenatal & Perinatal Psychology & Health 28(3): 147-173 Birth literature reveals many perspectives about "good birth," and an investigation into a good birth is necessary because women and children are entitled to the experience that most supports their health as well as the…	2014	Journal of Prenatal & Perinatal Psychology & Health	United Kingdom	Gender, sexual and reproductive health	Not reported	Not reported	Not reported	Online	POETQ	Centroid	No rotation (unrotated solution accepted)	PQMethod	12 - 6 midwives and 6 obstetricians	5 mothers who gave birth in the past six months	3	0.67
Davis, B. B., B. Bayirli, D. S. Ramsay, D. L. Turpin, A. Paige and C. A. Riedy (2015). ""Why do you want your child to have braces?" Investigating the motivations of Hispanic/Latino and white parents." American Journal of Orthodontics and Dentofacial Orthopedics 148(5): 771-781 Introduction Many psychological, social, and cultural factors influence parents' motivation to seek orthodontic care for…	2015	American Journal of Orthodontics and Dentofacial Orthopedics	United States of America	Dentistry and orthodontics	35	Most disagree to Most agree	(-5) to (+5)	Online	Q Assessor	Centroid	Varimax	Q Assessor	n/a	70 - 22 Hispanic and 48 white parents of children requiring orthodontics	8 (hispanic - 4; white - 4)	Hispanic - 48%; White - 44%
Issa, A. M., J. F. Hutchinson, W. Tufail, E. Fletcher, R. Ajike and J. Tenorio (2011). "Provision of personalized genomic diagnostic technologies for breast and colorectal cancer: An analysis of patient needs, expectations and priorities." Personalized Medicine 8(4): 401-411 Aim: Several novel pharmacogenomic diagnostic tests are commercially available for breast and colorectal cancer, and are in…	2011	Personalized Medicine	United States of America	Cancer	20	Not reported	Not reported	Face-to-face	n/a	PCA	Varimax	PQMethod	n/a	44 breast or colorectal cancer patients	3	0.8
Jackson-Blott DK, Hare DD, Morgan DS, Davies DB. Recovery from Psychosis in a Forensic Service: Assessing Staff and Service Users’ Perspectives Using Q Methodology. Journal of Forensic Psychology Research and Practice. 2019;19(2):147-169. Recovery has become a guiding principle for mental health service delivery. However, the implementation of recovery-oriented services is hindered by conceptual …	2019	Journal of Forensic Psychology Research and Practice	United Kingdom	Mental Health	60	Most disagreeable to Most agreeable	(-6) to (+6)	Face-to-face	n/a	Not reported	Varimax	PQMethod	n/a	20 patients	4	0.6
James, M. and S. Warner (2005). "Coping with their lives - women, learning disabilities, self-harm and the secure unit: A Q-methodological study." British Journal of Learning Disabilities 33(3): 120-127 Deliberate self-harm represents a significant, yet it can be argued, a poorly theorized area of concern with respect to women who have learning disabilities - particularly in the context of secure…	2005	British Journal of Learning Disabilities	United Kingdom	Mental health	47	Strongly disagree to Strongly agree	(-5) to (+5)	Face-to-face	n/a	Not reported	Varimax	Not reported	40 clinicians and patients (n for each group unknown)	40 clinicians and patients (n for each group unknown)	6	Not reported
Jang, S. and M. Wang (2016). "A study on new nurse types that nurses in comprehensive nursing service hospitals want to have as part of their team." International Journal of Bio-Science and Bio-Technology 8(1): 133-142 The aim of this study was to compile a subjective categorization of newly licensed nurses with whom comprehensive nursing service hospital nurses want to work and to describe the c…	2016	International Journal of Bio-Science and Bio-Technology	South Korea	Nursing	70	Very negative to Very positive	(-7) to (+7)	Face-to-face	n/a	Not reported	Not reported	QUANL	60 hospital nurses	n/a	6	0.346
Jang, S. and M. Wang (2016). "A study on the nurse practitioners want to work with type of nurse manager." Information (Japan) 19(11): 5503-5508 The aim of this study was to identify the ideal characteristics of nurse manager types and identify the subjectivity regarding the categorization of a nurse manager with whom nurse practitioners want to work with. Q Methodology was applied in this study,…	2016	Information (Japan)	South Korea	Nursing	80	High difference to High agreement	(-7) to (+7)	Face-to-face	n/a	PCA	Not reported	QUANL	38 nurses	n/a	6	0.399
Jang, S. and M. Wang (2017). "Classification of nurses that nursing students want to become using Q methodology." Information (Japan) 20(7): 5257-5264 This study aimed to find out the subjectivity about the types of nurses that nurses and nursing students wanted to become, and provide a classification of such "ideal" nurses using Q methodology. Targeting 51 senior-year nursing students attending …	2017	Information (Japan)	South Korea	Nursing	70	Not reported	(-7) to (+7)	Not reported	n/a	PCA	Not reported	QUANL	51 senior-year nursing students	n/a	6	0.2596
Jedeloo, S., A. van Staa, J. M. Latour and N. J. A. van Exel (2010). "Preferences for health care and self-management among Dutch adolescents with chronic conditions: A Q-methodological investigation." International Journal of Nursing Studies 47(5): 593-603 Background: Adolescents with chronic conditions have to learn to self-manage their health in preparation for transitioning to adult care. Nur…	2010	International Journal of Nursing Studies	The Netherlands	Chronic disease	37	Least agree to Most agree	(+1) to (+7)	Face-to-face	n/a	Centroid	Varimax	PQMethod	n/a	31 adolescents with chronic conditions	4	0.42
Jeong E, Chang SO. Exploring nurses’ recognition of delirium in the elderly by using Q-methodology. Japan Journal of Nursing Science. 2018;15(4):298-308. Aim: Despite its high prevalence and seriousness, delirium has been underrecognized by nurses. One reason is that the original characteristics of delirium are relatively unspecific and phenomenologically diverse, which makes a nurse's subjective…	2018	Japan Journal of Nursing Science	South Korea	Nursing	34	Most disagree to Most agree	(-4) to (+4)	Face-to-face	n/a	Centroid	Varimax	PQMethod	32 nurses with experiences in caring for the delirious elderly	n/a	4	0.55
Jeong, E. and S. O. Chang (2017). "Exploring nurses' recognition of delirium in the elderly by using Q-methodology." Japan Journal of Nursing ScienceAim: Despite its high prevalence and seriousness, delirium has been underrecognized by nurses. One reason is that the original characteristics of delirium are relatively unspecific and phenomenologically diverse, which makes a nurse's subjective deci…	2017	Japan Journal of Nursing Science	South Korea	Nursing	34	Most disagree to Most agree	(-4) to (+4)	Face-to-face	n/a	Specifies centroid in the abstract but PCA in the method	Varimax	PQMethod	32 nurses with experience caring for delirious elderly	n/a	4	0.55
Jo, K. H. and G. J. An (2013). "A Q methodological study on Korean Nurses' attitudes toward forgiveness." Holistic Nursing Practice 27(1): 23-33 The purpose of this study was to identify the perceived attitudes of Korean nurses toward forgiveness on the basis of their social and cultural background. Q methodology was used to explore the typology of perceived attitudes. Four types of attitudes tow…	2013	Holistic Nursing Practice	South Korea	Nursing	34	Least agreement to Most agreement	(-4) to (+4)	Face-to-face	n/a	PCA	Not reported	QUANL	38 clinical nurses	n/a	4	0.486
Jones, S., A. Guy and J. A. Ormrod (2003). "A Q-methodological study of hearing voices: A preliminary exploration of voice hearers' understanding of their experiences." Psychology and Psychotherapy: Theory, Research and Practice 76(2): 189-209 Using Q-methodology and structured interviews, this preliminary study set out to explore how a diverse range of voice hearers construed their experience of…	2003	Psychology and Psychotherapy: Theory, Research and Practice	United Kingdom	Mental health	45	Most strongly disagree to Most strongly agree	(-5) to (+5)	Face-to-face	n/a	PCA	Varimax	SPSS	n/a	20 voice hearers (not all were mental health patients)	6	0.69
Kelly, S. E., D. Moher and T. J. Clifford (2016). "Expediting evidence synthesis for healthcare decision-making: Exploring attitudes and perceptions towards rapid reviews using Q methodology." PeerJ 2016(10)Background: Rapid reviews expedite the knowledge synthesis process with the goal of providing timely information to healthcare decision-makers who want to use evidence-informed policy and prac…	2016	Peer J	Canada	Research practice	50	Least agree to Most agree	(-3) to (+3)	Online	Q Assessor	Centroid	Varimax	Q Assessor	11 regular attendees of CADTH who were involved in healthcare decision-making, delivery, and research	n/a	3	0.461
Jung, S. K. and M. Y. Chon (2014). "Subjectivity toward transition experience of the patient who moves from intensive care unit to a general ward." International Journal of Applied Engineering Research 9(24): 29637-29642 This study was done to identify the transition experience of the patient changing room to offer base line data of detailed and effective transition nursing. Q-methodology was use…	2014	International Journal of Applied Engineering Research	Not reported	Nursing	23	Not reported - scale of importance	Not reported	Face-to-face	n/a	PCA	Not reported	QUANL	n/a	23 patients of changing rooms (ICU to general ward)	4	0.418
Kang, D. and H. Doo (2017). "Perception of volunteers's needs for sustainability of Hospice volunteering: An application of Q-methodology." Information (Japan) 20(1): 265-279 The purpose of the study is identified the volunteers's need for the sustainability of Hospice Volunteering. Method: The study used Q-Methodology. The 27 participants classified 27 selected Q-Statements on a 7 point scale to…	2017	International Information Institute (Tokyo)	South Korea	End of life care	27	Do not agree to Most agree	(-3) to (+3)	Face-to-face	n/a	PCA	Not reported	QUANL	27 hospice volunteers	n/a	4	0.502
Martin, S., C. Daniel and A. C. d. C. Williams (2014). "How do people understand their neuropathic pain? A Q-study." Pain 155(2): 349-355 Neuropathic pain (NP) is not easy to understand for those with the diagnosis. Even in specialist medical services, explanation may not be given or may not be integrated with patients' existing beliefs about their conditions. We were curious about how people wit…	2014	Pain	United Kingdom	Chronic disease	45	Strongly disagree to Strongly agree	(-3) to (+3)	Online	Q Assessor	Centroid	Varimax	Q Assessor	n/a	79 people with neuropathic pain	4	Not reported
Mengesha, Z. B., J. Perz, T. Dune and J. Ussher (2018). "Challenges in the Provision of Sexual and Reproductive Health Care to Refugee and Migrant Women: A Q Methodological Study of Health Professional Perspectives." Journal of Immigrant and Minority Health 20(2): 307-316 This Q methodological study was conducted to examine the perspectives of health professionals in providing sexual and reproduc…	2018	Journal of Immigrant and Minority Health	Australia	Gender, sexual and reproductive health	42	Strongly disagree with to Strongly agree with	(-4) to (+4)	Online	Q Assessor	Centroid	Varimax	Q Assessor	47 health professionals (nurses, GPS, allied health professionals)	n/a	7	0.516
Killam, L. A., P. Montgomery, F. L. Luhanga, P. Adamic and L. M. Carter (2010). "Views on unsafe nursing students in clinical learning." International Journal of Nursing Education Scholarship 7(1)Clinical education is a cornerstone of undergraduate nursing education programs. Although protecting patient safety in clinical learning experiences is a standard of practice, no standard definition of t…	2010	International Journal of Nursing Education Scholarship	Canada	Education	39	Most disagree to Most agree	(-4) to (+4)	Mail	n/a	Centroid	Varimax	PQMethod	69 - 13 clinical educators and 56 nursing students	n/a	3	0.53
Killam, L. A., P. Montgomery, J. M. Raymond, S. Mossey, K. E. Timmermans and J. Binette (2012). "Unsafe clinical practices as perceived by final year baccalaureate nursing students: Q methodology." BMC Nursing 11Background: Nursing education necessitates vigilance for clinical safety, a daunting challenge given the complex interchanges between students, patients and educators. As active learners,…	2012	BMC Nursing	Canada	Education	43	Most disagree to Most agree	(-5) to (+5)	Face-to-face	n/a	Centroid	Varimax	PQMethod	59 fourth year nursing students	n/a	6 (3 for each site)	Not reported
Killam, L. A., S. Mossey, P. Montgomery and K. E. Timmermans (2013). "First year nursing students' viewpoints about compromised clinical safety." Nurse Education Today 33(5): 475-480 Objective: Undergraduate nursing students must uphold patient safety as a professional and moral obligation across all clinical learning experiences. This expectation commences at entry into the nursing program. As p…	2013	Nurse Education Today	Canada	Education	43	Most disagree to Most agree	(-5) to (+5)	Face-to-face	n/a	Centroid	Varimax	PQMethod	68 first year nursing students	n/a	4	Not reported
Kim J, Piao M, Byun A, Lee J. A Typology of Future Health Services by Exploring Core Concepts and Values: A Q-methodology Approach. CIN: Computers, Informatics, Nursing. 2019;37(2):107-115. Recent rapid development of medical and information technology has enabled the use of appropriate techniques for the delivery of healthcare. This project involved prediction of the meaning and structure of fut…	2019	CIN: Computers, Informatics, Nursing	South Korea	Healthcare technology	50	Strongly disagreed to Strongly agreed	(-5) to (+5)	Face-to-face	n/a	PCA	Varimax	PC-QUANL	49 - 38 nurses, 11 medical informatics specialists	n/a	6	0.413
Kim MS, Kim G-T, Lee SJ, Park MS, Jeong E-H, Chang SO. The Shared Subjective Frames of Interdisciplinary Practitioners Involved in Function-Focused Care in a Nursing Home: Q-Methodology. The journal of nursing research : JNR. 2019. BACKGROUND: An interdisciplinary team-based approach in nursing homes has been suggested in the literature as a strategy for delaying functional decline in residents. …	2019	The Journal of Nursing Research	South Korea	Dementia and aged care	34	Strongly disagree to Strongly agree	(-4) to (+4)	Not reported	n/a	Not reported	Not reported	PQMethod	30 - 10 nurses, 10 social workers, 9 physical therapists, 1 occupational therapist	n/a	4	0.48
Kim, D. S., H. S. Kim, D. Schwartz-Barcott and D. Zucker (2006). "The nature of hope in hospitalized chronically ill patients." International Journal of Nursing Studies 43(5): 547-556 Background: Hope as a universal human phenomenon has been studied from various perspectives often conceptualized as having a unified set of attributes. In this study however hope is viewed to be experienced by peopl…	2006	International Journal of Nursing Studies	United States of America	Chronic disease	37	Most strongly disagree to Most strongly agree	(+1) + (+9)	Face-to-face	n/a	PCA	Varimax	QUANL	n/a	20 patients with chronic conditions	5	Not reported
Kim, E. Y., Y.-N. Lee and S. O. Chang (2018). "Exploring Subjective Frames of Patients on Hemodialysis on Acquiring Resilience: A Q Methodology Study." Nephrology Nursing Journal 45(4): 357-369 This study explored subjectivity frames of reference of resilience of patients on hemodialysis by using Q methodology. Participants included 35 patients on hemodialysis. Data were obtained from October to …	2018	Nephrology Nursing Journal	South Korea	Chronic disease	53	Strongly Disagree to Strongly agree	(-4) to (+4)	Face-to-face	n/a	Not reported	Not reported	PQMethod	n/a	35 patients on haemodialysis	5	0.6
Kim, H. and D. Park (2014). "A study on the image of nurses as seen by university students." International Journal of Applied Engineering Research 9(22): 15279-15290 The purpose of this study is to identify the image of nurses recognized by university students in Korea and to formulate a desirable image of nurses by applying the results of the study in the administration and policy of nursing. Q-…	2014	International Journal of Applied Engineering Research	South Korea	Education	51	Most negative to Most affirmative	(-4) to (+4)	Face-to-face	n/a	PCA	Not reported	QUANL	72 university students (variety of university fields)	n/a	4	0.3116
Kim, I. J. and H. W. Shim (2018). "Subjectivity About Turnover Intention Among Male Nurses in South Korea: A Q-Methodological Study." Asian Nursing Research 12(2): 113-120 Purpose: Around the world, male nurses face a variety of difficulties within clinical settings; accordingly, a large number of male nurses consider changing their occupation. In particular, male nurses in a number of Asian coun…	2018	Asian Nursing Research	South Korea	Nursing	40	Most agree to Most disagree	(-4) to (+4)	Not reported	n/a	PCA	Varimax	PQMethod	41 male nurses	n/a	4	0.51
Kim, I. J., S. H. Kim and S. K. Sohn (2017). "Societal perceptions of male nurses in South Korea: A Q-methodological study." Japan Journal of Nursing Science 14(3): 219-230 Aim: One of the remarkable changes in today's nursing profession is the emergence of male nurses. In order to promote the development of nursing, it would be beneficial for a positive perception of male nurses to be establishe…	2017	Japan Journal of Nursing Science	South Korea	Nursing	37	Strongly disagree to Strongly agree	(-4) to (+4)	Face-to-face	n/a	PCA	Varimax	PQMethod	n/a	45 persons who were likely to represent a diverse range of views about male nurses	4	0.55
Kim, J. and D. W. Bates (2011). "Analysis of the definition and utility of personal health records using Q methodology." Journal of medical Internet research 13(4): e105 BACKGROUND: Personal health records (PHRs) remain a relatively new technology and concept in practice even though they have been discussed in the literature for more than 50 years. There is no consensus on the definition of a PHR…	2011	Journal of Medical Internet Research	South Korea	Healthcare technology	50	Disagree to Agree	(-4) to (+4)	Face-to-face	n/a	PCA	Varimax	PCQ	45 health information professionals	n/a	5	0.414
Kim, Y. J. (2015). "Subjectivity of nursing students' attitudes toward the perception of death." Indian Journal of Science and Technology 8(11)The purpose of this study is to investigate and explain the structural types of nursing students' subjectivity of death by the use of Q Methodology in order to bring about their deep understanding of death. For Q-population of death for nursing students, i…	2015	Indian Journal of Science and Technology	South Korea	Education	34	Most negative to Most positive	(-4) to (+4)	Not reported	n/a	PCA	Not reported	QUANL	35 nursing students	n/a	4	0.5227
Kim, Y. J. (2016). "Perception of nursing and attitude types of students majoring in nursing studies." Indian Journal of Science and Technology 9(20)Background/Objectives: The nurses have the role conflicts by the attitude, role execution and others perceptions regardless of their own perception. Methods/Statistical Analysis: This study does not intervene the researcher's own perspective. It uses…	2016	Indian Journal of Science and Technology	South Korea	Education	34	Not reported	Not reported	Not reported	n/a	Not reported	Not reported	QUANL	44 nursing students	n/a	4	0.4228
Kim, Y. J. (2016). "Study on subjectivity of adaptive department of nursing student." Indian Journal of Science and Technology 9(20)Background/Objectives: Depending on beliefs and internal resources, some students can overcome the difficulties they face, and perform what they should do well, while others suffer from emotional problems in school life. Methods/Statistical Analysis: In this research…	2016	Indian Journal of Science and Technology	South Korea	Education	34	Not reported	Not reported	Not reported	n/a	PCA	Not reported	PC-QUANL	48 nursing students	n/a	4	0.908
Kim, Y. J. (2016). "The subjective of department satisfaction in nursing students." Indian Journal of Science and Technology 9(29)Background/Objectives: This study was attempted with the purpose of obtaining the data for positive adaptation to the department, assisting the understanding of adaptation of students in the department of nursing science. Methods/Statistical Analysis: In order to confi…	2016	Indian Journal of Science and Technology	South Korea	Education	32	Not reported	Not reported	Not reported	n/a	Not reported	Not reported	PC-QUANL	22 nursing students	n/a	4	0.5798
Kim, Y. J. (2017). Self-Leadership Types of Nursing Students Yun-JeongKim* Department of Nursing, 155-40 Baejae-ro, Seo-Gu, Daejeon, 35345, Korea *Corresponding author E-mail: yunkim@pcu.ac.kr ABSTRACT: Background/Objectives: Self-leadership refers to leadership that has an impact on self and is the process of self-leading and influencing oneself using behavioral strategies for effective behavior…	2017	Research Journal of Pharmacy and Technology	South Korea	Education	33	Not reported	Not reported	Not reported	n/a	PCA	Not reported	QUANL	22 nursing students	n/a	4	0.5169
Kindsvatter, A., C. Osborn, D. Bubenzer and J. Duba (2010). "Client perceptions of pretreatment change." Journal of Counseling and Development 88(4): 449-456 The authors suggest that when counselors have a rich understanding of pretreatment changes, they are better able to assist clients in capitalizing on such changes. The current study examined client perceptions of pretreatment changes. Thirty…	2010	Journal of Counseling and Development	Not reported	Allied health	45	Most unlike to Most like	(-4) to (+4)	Face-to-face	n/a	Not reported	Not reported	PQMethod	n/a	36 counselling clients	4	0.49
Kleine, S. S. and R. S. Hughner (1999). "Paradigm shifts in health care: consumers' personal theories of health." Alternative Health Practitioner 5(3): 187-202 Health care in the United States is undergoing a profound change as reflected by the increasing availability and use of alternative health care goods and services such as acupuncture, homeopathy, chiropractic, or herbalism. With this chang…	1999	Alternative Health Practitioner	United States of America	Population health	61	Least characteristic to Most characteristic	(-5) to (+5)	Face-to-face	n/a	PCA	Not reported	Not reported	n/a	18 participants from the general public	4	Not reported
Ladan MA, Wharrad H, Windle R. eHealth adoption and use among healthcare professionals in a tertiary hospital in sub-saharan Africa: A qmethodology study. PeerJ. 2019;2019(4). Background. The aim of the study was to explore the viewpoints of healthcare professionals (HCPs) on the adoption and use of eHealth in clinical practice in sub-Saharan Africa (SSA). Information and communication technologi…	2019	Peer J	Nigeria	Healthcare technology	46	Most disagree to Most agree	(-6) to (+6)	Face-to-face	n/a	Centroid	Varimax	PQMethod	36 - 18 nurses, 18 physicians	n/a	4	0.51
Wilson MR, Wiechula R, Cusack L, Wilson M. Nurses' intentions to respond to requests for legal assisted-dying: A Q-methodological study. Journal of Advanced Nursing. 2019. Aims: To explore the intentions of nurses to respond to requests for legal assisted-dying. Background: As more Western nations legalize assisted-dying, requests for access will increase across clinical domains. Understanding th…	2019	Journal of Advanced Nursing	Australia	End of life care	49	Would not say this to Would say this	(-3) to (+3)	Online	Q Assessor	Centroid	Varimax	Q Assessor	45 nurses - 3 in aged care, 15 in palliative care, 13 in intensive or critical care, 14 in oncology)	n/a	4	0.502
Lai, J. S., M. J. Kupst, D. Cella, S. R. Brown, A. Peterman and S. Goldman (2007). "Using Q-methodology to understand perceived fatigue reported by adolescents with cancer." Psycho-Oncology 16(5): 437-447 Although fatigue is an unpleasant symptom commonly experienced by pediatric oncology patients, it also tends to be under-recognized and under-treated. A conceptual understanding of how patients …	2007	Psycho-Oncology	United States of America	Cancer	37	Disagree to Agree	(-4) to (+4)	Face-to-face	n/a	PCA	Varimax	PQMethod	n/a	15 patients (ages 12–18 years) receiving cancer treatment	3	0.53
Landeen, J., J. Pierazzo, N. Akhtar-Danesh, P. Baxter, S. van Eijk and C. Evers (2015). "Exploring student and faculty perceptions of clinical simulation: A Q-sort study." Journal of Nursing Education 54(9): 485-491 Background: Simulation learning has become a widely accepted and valuable methodology within nursing education. This study assessed whether student and faculty perceptions regarding s…	2015	Journal of Nursing Education	Canada	Education	Students - 42; faculty - 40	Most disagree to Most agree	(-4) to (+4)	Face-to-face	n/a	Not reported	Not reported	PQMethod	33 - 12 faculty members and 21 undergraduate nursing students	n/a	4	Not reported
Lawton M, Haddock G, Conroy P, Serrant L, Sage K. People with aphasia’s perspectives of the therapeutic alliance during speech-language intervention: A Q methodological approach. International Journal of Speech-Language Pathology. 2019. Purpose: To identify which elements of the therapeutic alliance are important to people with aphasia (PWA) attending speech-language pathology post-stroke. Method…	2019	International Journal of Speech-Language Pathology	United Kingdom	Allied health	38	Less important to Very important	(-4) to (+4)	Face-to-face	n/a	Centroid	Varimax	PQMethod	n/a	23 people with aphasia	5	0.55
Leary, J., T. Gallagher, J. Carson, L. Fagin, H. Bartlett and D. Brown (1995). "Stress and coping strategies in community psychiatric nurses: a Q‐methodological study." Journal of Advanced Nursing 21(2): 230-237 With the development of the concept of community care there has been a significant expansion of the community psychiatric nurse (CPN) profession The present study attempts to examine whic…	1995	Journal of Advanced Nursing	United Kingdom	Mental health	Coping - 61; Stress - 61	Strongly disagree to Strongly agree	(-5) to (+5)	Face-to-face	n/a	Not reported	Varimax	SPSS	44 CPNs	n/a	21 (coping - 9; stress - 12)	Coping - 72.5%; stress - 76.2%
Leggat, S. G., B. Phillips, P. Pearce, M. Dawson, D. Schulz and J. Smith (2016). "Clinical supervision for allied health staff: Necessary but not sufficient." Australian Health Review 40(4): 431-437 Objectives. The aim of the present study was to explore the perspectives of allied health professionals on appropriate content for effective clinical supervision of staff. Methods. A set of statements…	2016	Australian Health Review	Australia	Allied health	44	Not reported	(+1) + (+9)	Not reported	n/a	PCA	Varimax	PQMethod	9 participants (unspecified but assumed to be allied health professionals)	n/a	2	0.74
Li, T., M. A. Petrini and T. E. Stone (2018). "Baccalaureate nursing students' perspectives of peer tutoring in simulation laboratory, a Q methodology study." Nurse Education Today 61: 235-241 Objectives The study aim was to identify the perceived perspectives of baccalaureate nursing students toward the peer tutoring in the simulation laboratory. Insight into the nursing students' experiences an…	2018	Nurse Education Today	China	Education	58	Strongly disagree to Strongly agree	(-5) to (+5)	Face-to-face	n/a	PCA	Varimax	PQMethod	40 baccalaureate nursing students	n/a	3	0.344
Lim, S. Y. and S. O. Chang (2018). "Nursing home staff members' subjective frames of reference on residents' achievement of ego integrity: A Q-methodology study." Japan Journal of Nursing Science 15(1): 17-30 Aim: To discover the structure of the frames of reference for nursing home staff members' subjective judgment of residents' achievement of ego integrity. Methods: Q-methodology was applied. …	2018	Japan Journal of Nursing Science	Japan	Dementia and aged care	34	Strongly disagree to Strongly agree	(-4) to (+4)	Face-to-face	n/a	Centroid	Varimax	PQMethod	28 staff members (nurses, doctors, care assistants, allied health, social workers)	n/a	4	0.63
Lin, F., Y. He, Z. Ni, R. Olive, M. Ren, L. Yao and Q. Ye (2017). "Individualized intervention to reduce anxiety in adult orthodontic patients based on Q methodology." American Journal of Orthodontics and Dentofacial Orthopedics 152(2): 161-170 Introduction In this study, we used Q methodology to assess the concerns of adults seeking orthodontic treatment and to determine individualized intervent…	2017	American Journal of Orthodontics and Dentofacial Orthopedics	China	Dentistry and orthodontics	41	Disagree most to Agree most	(-5) to (+5)	Face-to-face	n/a	Centroid	Varimax	PQMethod	n/a	40 adult orthodontic patients	5	0.5189
Lister, M. and D. Gardner (2006). "Engaging hard to engage clients: A Q methodological study involving clinical psychologists." Psychology and Psychotherapy: Theory, Research and Practice 79(3): 419-443 This research uses Q methodology to collate a number of techniques, and to investigate what techniques are used to encourage engagement across a number of clinical psychology specialities. Eleven …	2006	Psychology and Psychotherapy: Theory, Research and Practice	United Kingdom	Allied health	51	Very unlikely to use to Very likely to use	(-5) to (+5)	Face-to-face	n/a	PCA	Varimax	PQMethod	44 psychology specialists	n/a	4	0.53
Liu, C. C. (2013). "Using Q methodology to classify users' value types on hospital websites." International Journal of Technology, Policy and Management 13(2): 190-205 The purpose of this research is to construct hospital websites' user types based on their perceptions. The item analysis method was used to collect data. Q methodology was then adopted to analyse data. Thirty participants were sele…	2013	International Journal of Technology, Policy and Management	Not reported	Healthcare technology	36	Least agreed to Most agreed	(+1) + (+9)	Face-to-face	n/a	PCA	Not reported	SASS	n/a	30 hospital website users	5	Not reported
Lobo, V. M., A. Fisher, A. Baumann and N. Akhtar-Danesh (2012). "Effective retention strategies for midcareer critical care nurses: A Q-method study." Nursing Research 61(4): 300-308 BACKGROUND:: Midcareer nurses continue to be overlooked in the current nursing shortage that is amplified in intensive care units (ICUs) requiring greater numbers of specialized nurses. OBJECTIVES:: The aim of this s…	2012	Nursing Research	Canada	Nursing	45	Less effective to Most effective	(-5) to (+5)	Face-to-face	n/a	Centroid	Varimax	PQMethod	40 ICU nurses	n/a	4	Not reported
Evans, K. L., S. J. Girdler, T. Falkmer, J. E. Richmond, P. Wagman, J. Millsteed and M. Falkmer (2017). "Viewpoints of working sandwich generation women and occupational therapists on role balance strategies." Scandinavian Journal of Occupational Therapy 24(5): 366-382 Occupational therapists need to be cognizant of evidence-based role balance advice and strategies that women with multigeneration…	2017	Scandinavian Journal of Occupational Therapy	Australia	Allied health	54	Less helpful to Most helpful	(-5) to (+5)	Face-to-face and online	Qsort	Centroid	Varimax	PQMethod	42 occupational therapists	31 working sandwich generation women	8 (4 per participant group)	Occupational therapists - 50%; working sandwich generation women - 43%
Luymes, C. H., N. J. Boelhouwer, R. K. E. Poortvliet, W. De Ruijter, R. Reis and M. E. Numans (2017). "Understanding deprescribing of preventive cardiovascular medication: A Q-methodology study in patients." Patient Preference and Adherence 11: 975-984 Background: Patients with low cardiovascular disease (CVD) risk potentially use preventive cardiovascular medication unnecessarily. Our aim was to…	2017	Patient Preference and Adherence	The Netherlands	Chronic disease	43	Totally disagree to Totally agree	(-4) to (+4)	Face-to-face	n/a	Not reported	Varimax	PQMethod	n/a	31 patients from the intervention arm of the Evaluating Cessation of STatins and Antihypertensive Treatment In primary Care (ECSTATIC) trial	3	0.52
Mages, N. L., J. R. Castro, P. Fobair, J. Hall, I. Harrison, G. Mendelsohn and A. Wolfson (1981). "Patterns of psychosocial response to cancer: Can effective adaptation be predicted?" International Journal of Radiation Oncology, Biology, Physics 7(3): 385-392 Two sets of adult cancer patients, one group with recently treated disease and one group of long term survivors, were interviewed to determ…	1981	International Journal of Radiation Oncology, Biology, Physics	United States of America	Cancer	100	Least to Most	Not reported	Face-to-face	n/a	Not reported	Not reported	Not reported	n/a	66 patients - 31 patients who have recently completed primary treatment and 35 patients who have survived their cancer for 3-6 years	3	Not reported
Mahmoodi H, Sarbakhsh P, Shaghaghi A. Barriers to adopt the Health Promoting Hospitals (HPH) initiative in Iran: The Q method derived perspectives of front line practitioners. Patient Education & Counseling. 2018;101(11):N.PAG-N.PAG. Objective: This study aimed to investigate prospects of a sample of Iranian front line health care professionals about their perceived barriers to implement the HPH …	2019	Patient Education and Counseling	Iran	Health and healthcare attitudes	42	Most disagree to Most agree	(-4) to (+4)	Unclear	Not specified	Not reported	Varimax	PQMethod	33 - 7 physicians, 2 managerial, 24 nurses	n/a	5	0.48
Malia, C. and M. I. Bennett (2011). "What influences patients' decisions on artificial hydration at the end of life? A Q-methodology study." Journal of Pain and Symptom Management 42(2): 192-201 Context: Artificial hydration (AH) is used to palliate patients with reduced fluid intake at the end of life but is a controversial practice. Patients' involvement in decision making varies, and little is…	2011	Journal of Pain and Symptom Management	United Kingdom	End of life care	37	Strongly disagree to Strongly agree	(-4) to (+4)	Face-to-face	n/a	Not reported	Not reported	PQMethod	n/a	20 patients with advanced diseases from in-patient and outpatient palliative care services	3	0.54
Marshall, A. P., S. H. West and L. M. Aitken (2011). "Preferred information sources for clinical decision making: critical care nurses' perceptions of information accessibility and usefulness." Worldviews on evidence-based nursing 8(4): 224-235 BACKGROUND: Variability in clinical practice may result from the use of diverse information sources to guide clinical decisions. In routine clinical pract…	2011	Worldviews on Evidence-Based Nursing	Australia	Nursing	56	Disagree to Agree	(-6) to (+6)	Face-to-face	n/a	PCA	Varimax	PQMethod	17 nurses working in intensive care	n/a	2	0.6
Gingerich, A., S. E. Ramlo, C. P. M. van der Vleuten, K. W. Eva and G. Regehr (2017). "Inter-rater variability as mutual disagreement: identifying raters’ divergent points of view." Advances in Health Sciences Education 22(4): 819-838 Whenever multiple observers provide ratings, even of the same performance, inter-rater variation is prevalent. The resulting ‘idiosyncratic rater variance’ is consi…	2017	Advances in Health Sciences Education: Theory and Practice	Canada	Research practice	44	Most contrary to my impression to Most consistent with my impressions	(-4) to (+4)	Online	QSortOnline	Centroid	Varimax	PQMethod	46 physicians	n/a	9 (video 1 - 2; video 2 - 2; video 6 - 3; video 7 - 2)	Not reported
Mason, H., R. Baker and C. Donaldson (2011). "Understanding public preferences for prioritizing health care interventions in England: Does the type of health gain matter?" Journal of Health Services Research and Policy 16(2): 81-89 Objectives: Health care budgets are finite and decisions must be made about which interventions to provide and, by implication, which will not be provided. The aim of …	2011	Journal of Health Services Research and Policy	United Kingdom	Health system planning, resource allocation and access	36	Lowest priority to Highest priority	(-4) to (+4)	Face-to-face	n/a	PCA	Varimax	PQMethod	n/a	52 members of the public	4	Not reported
McCaughan, D., C. Thompson, N. Cullum, T. A. Sheldon and D. R. Thompson (2002). "Acute care nurses' perceptions of barriers to using research information in clinical decision-making." Journal of Advanced Nursing 39(1): 46-58 Aim. To examine the barriers that nurses feel prevent them from using research in the decisions they make. Background. A sizeable research literature focusing on research uti…	2002	Journal of Advanced Nursing	United Kingdom	Nursing	60	Not reported	(-5) to (+5)	Face-to-face	n/a	Not reported	Not reported	PQMethod	122 nurses	n/a	4	0.28
McCauley, K., P. Montgomery, S. Mossey and P. Bailey (2015). "Canadian community mental health workers' perceived priorities for supportive housing services in northern and rural contexts." Health and Social Care in the Community 23(6): 632-641 A relationship between mental health and supportive housing has been established, yet there exist enduring challenges in meeting the supportive housing ne…	2015	Health and Social Care in the Community	Canada	Mental health	39	Least important to Most important	(-4) to (+4)	Face-to-face	n/a	Centroid	Varimax	PQMethod	58 mental health service workers	n/a	5	0.44
McHugh, N., R. M. Baker, H. Mason, L. Williamson, J. Van Exel, R. Deogaonkar, M. Collins and C. Donaldson (2015). "Extending life for people with a terminal illness: A moral right and an expensive death? Exploring societal perspectives." BMC Medical Ethics 16(1)Background: Many publicly-funded health systems apply cost-benefit frameworks in response to the moral dilemma of how best to allocate sc…	2015	BMC Medical ethics	United Kingdom	End of life care	49	Most disagree to Most agree	(-5) to (+5)	Face-to-face	n/a	Centroid	Varimax	PQMethod	61 people from academia, the pharmaceutical industry, charities and patient groups, religious groups, clinicians, people with experience of terminal illnesses and the general public (n for each group unknown)	61 people from academia, the pharmaceutical industry, charities and patient groups, religious groups, clinicians, people with experience of terminal illnesses and the general public (n for each group unknown)	3	0.55
McIntosh, C. J., J. Westbrook, R. Sheldrick, C. Surr and D. J. Hare (2012). "The feasibility of Dementia Care Mapping (DCM) on a neurorehabilitation ward." Neuropsychological rehabilitation 22(6): 920-941 Person-centred care (PCC) is recommended when working with patients with neurological difficulties. Despite this, to date there has been no appropriate methodology for assessing or developing PC…	2012	Neuropsychological rehabilitation	United Kingdom	Dementia and aged care	Patients - 30; Staff - 40	Strongly disagree to Strong agree	(-4) to (+4)	Face-to-face	n/a	PCA	No rotation (unrotated solution accepted)	PQMethod	23 staff with patient contact (one ward manager, one physician, six nurses, six support workers, three physiotherapists, one occupational therapist, three rehabilitation assistances, one housekeeper and one volunteer.	10 patients in a neuro-rehabilitation ward	6	Not reported
McKenzie, J., B. Braswell, J. Jelsma and N. Naidoo (2011). "A case for the use of Q-methodology in disability research: Lessons learned from a training workshop." Disability and Rehabilitation 33(21-22): 2134-2141 Purpose.Q-methodology was developed to analyse subjective responses to a range of items dealing with specific topics. This article describes the use of Q-methodology and presents the re…	2011	Disability and Rehabilitation	South Africa	Disability	30	Most disagree to Most agree	(-4) to (+4)	Face-to-face	n/a	Not reported	Varimax	PQMethod	23 - 14 rehabilitation professionals, 2 medical practitioners, 1 epidemiologists, and four psychologists	n/a	4	Not reported
McKeown, M., M. Hinks, M. Stowell-Smith, D. Mercer and J. Forster (1999). "Q methodology, risk training and quality management." International Journal of Health Care Quality Assurance 12(6): 254-266 The results of a Q methodological study of professional understandings of the notion of risk in mental health services within the UK are discussed in relation to the relevance for staff training and q…	1999	International Journal of Health Care Quality Assurance	United Kingdom	Mental health	65	Strongly disagree to Strongly agree	(-5) to (+5)	Face-to-face	n/a	Centroid	Varimax	PCQ	60 staff attending risk training workshops - 28 nurses, 12 social workers, 12 staff from voluntary or independent sector, one training officer, one general medical practitioner, and one consultant psychiatrist	n/a	8	Not reported
McKeown, M., M. Stowell-Smith and B. Foley (1999). "Passivity vs. militancy: A Q methodological study of nurses' industrial relations on Merseyside (England)." Journal of Advanced Nursing 30(1): 140-149 This paper describes a Q methodological study of accounts of nurses' industrial relations expressed by a sample of nurses (n = 60) drawn from the geographical area of Merseyside, United Kingdom (U…	1999	Journal of Advanced Nursing	United Kingdom	Nursing	65	Strong disagreement to Strong agreement	(-5) to (+5)	Not reported	n/a	Centroid	Varimax	PCQ	60 nurses	n/a	6	0.49
McParland, J., L. Hezseltine, M. Serpell, C. Eccleston and P. Stenner (2011). "An investigation of constructions of justice and injustice in chronic pain: A Q-methodology approach." Journal of Health Psychology 16(6): 873-883 This study used Q-methodology to explore justice-related accounts of chronic pain. Eighty participants completed the Q-sorting procedure (33 chronic pain sufferers and 47 no…	2011	Journal of Health Psychology	United Kingdom	Chronic disease	47	Strongly disagree to Strongly agree	(-5) to (+5)	Mail	n/a	PCA	Varimax	PQMethod	15 health professionals were included as non-pain suffers	65 - 33 chronic pain sufferers, 9 spouses, 23 members of the general public	5	Not reported
McPherson, K. E., M. R. Sanders, B. Schroeter, V. Troy and K. Wiseman (2016). "Acceptability and Feasibility of Peer Assisted Supervision and Support for Intervention Practitioners: A Q-methodology Evaluation." Journal of Child and Family Studies 25(3): 720-732 Evidence-based interventions often include quality improvement methods to support fidelity and improve client outcomes. Clinical supervis…	2016	Journal of Child and Family Studies	United Kingdom	Education	64	Strongly disagree to Strongly agree	(-5) to (+5)	Face-to-face	n/a	Centroid	Varimax	PQMethod	24 practitioners who had been trained in providing a parenting intervention	n/a	3	0.57
Berkhout, J. J., P. W. Teunissen, E. Helmich, J. van Exel, C. P. M. van der Vleuten and D. A. D. C. Jaarsma (2017). "Patterns in clinical students' self-regulated learning behavior: a Q-methodology study." Advances in health sciences education : theory and practice 22(1): 105-121 Students feel insufficiently supported in clinical environments to engage in active learning and achieve a high level …	2017	Advances in Health Sciences Education: Theory and Practice	The Netherlands	Education	52	Not at all applicable to me to Very applicable to me	(-5) to (+5)	Online	Q-SORTOUCH	Centroid	Varimax	PQMethod	74 students enrolled with academic hospitals, regional hospitals or community settings - clinical phase of undergrad medical training (i.e., placement experience): family medicine, internal medicine ward, internal medicine outpatient clinic, neurology, obstetrics/gynaecology, paediatrics, psychiatry, social medicine, surgery outpatient clinic, surgery ward and various elective clerkships	n/a	5	0.43
Meredith, E. and M. Baker (2007). "Factors associated with choosing a career in clinical psychology - Undergraduate minority ethnic perspectives." Clinical Psychology and Psychotherapy 14(6): 475-487 Concerns have been expressed by clinical psychologists about the preponderance of white members of the profession. While studies of minority ethnic recruitment into health professions and entry into …	2007	Clinical Psychology and Psychotherapy	United Kingdom	Education	40	Repels me from a career in clinical psychology to Attracts me to a career in clinical psychology	(-5) to (+5)	Face-to-face	n/a	Not reported	Varimax	PQMethod	37 minority ethnic undergraduate psychology students	n/a	3	0.7
Merrick, S. and D. Farrell (2012). "Head and neck cancer patients' experiences of percutaneous endoscopic gastrostomy feeding: A Q-methodology study." European Journal of Cancer Care 21(4): 493-504 Head and neck cancer patients are at high risk of malnutrition and its complications and therefore often undergo non-oral nasogastric or percutaneous endoscopic gastrostomy (PEG) nutrition support. How…	2012	European Journal of Cancer Care	United Kingdom	Cancer	36	Strongly disagree to Strongly agree	(-4) to (+4)	Face-to-face	n/a	Not reported	Varimax	PQMethod	n/a	15 head and neck cancer patients	3	0.62
LaFleur, R. C., S. Truscott, E. Graybill, M. Crenshaw and D. Crimmins (2018). "Improving Culturally Congruent Health Care for Children With Disabilities: Stakeholder Perspectives of Cultural Competence Training in an Interdisciplinary Leadership Training Program." Journal of transcultural nursing : official journal of the Transcultural Nursing Society 29(1): 101-111 INTRODUCTION: Racially/ethnica…	2018	Journal of Transcultural Nursing	United States of America	Disability	40	Not important to Extremely important	(-2) to (+2)	Online	Q-SortWare	Centroid	Varimax	PQMethod	35 directors and trainees of the LEND program, an interdisciplinary leadership training program in disability	16 racially/ethnically diverse parents of children with disabilities	6	0.5
Miller, A. M., J. Wilbur, S. Dedhiya, M. L. Talashek and R. Mrtek (1998). "Interpersonal styles of nurse practitioner students during simulated patient encounters." Clinical excellence for nurse practitioners : the international journal of NPACE 2(3): 166-171 Evaluation methods are needed to assess nurse practitioners' (NPs') interpersonal skills and provide students with systematic, qualitative …	1998	Clinical excellence for nurse practitioners	United States of America	Education	29	Least like my feelings to Most like my feelings	(-4) to (+4)	Face-to-face	n/a	PCA	Not reported	Qanalyze	45 nursing students	n/a	3	Not reported
Montgomery, P., L. Killam, S. Mossey and C. Heerschap (2014). "Third year nursing students' viewpoints about circumstances which threaten safety in the clinical setting." Nurse Education Today 34(2): 271-276 Background: Evidence emphasizes that learners, educators, clinicians, programs, and organizations share the responsibility for establishing and maintaining safety throughout undergraduate nur…	2014	Nursing Education Today	Canada	Education	43	Most disagree to Most agree	(-5) to (+5)	Face-to-face	n/a	Centroid	Varimax	PQMethod	34 third year Bachelor of Science nursing students	n/a	4	Not reported
Montgomery, P., S. Mossey and L. Killam (2013). "Views of second year nursing students on impediments to safety in the clinical setting: Q-methodology." Journal of Nursing Education & Practice 3(8): 1-12.	2013	Journal of Nursing Education & Practice	Canada	Education	43	Most Agree to Most Disagree	(-5) to (+5)	Face-to-face	n/a	Centroid	Varimax	PQMethod	73 second year university nursing students	n/a	4	Not reported
Morecroft, C., J. Cantrill and M. P. Tully (2006). "Individual patient's preferences for hypertension management: A Q-methodological approach." Patient Education and Counseling 61(3): 354-362 Objective: To systematically explore and elicit individual patient's preferences in the management of their hypertension using Q-methodology. Methods: Using Q-methodology, 120 patients ranking 42 statements …	2006	Patient Education and Counseling	United Kingdom	Pharmacy	42	Most disagree to Most agree	Not reported	Face-to-face	n/a	Not reported	Not reported	PQMethod	n/a	120 patients who had been prescribed medication for hypertension	5	0.73
Morecroft, C., J. Cantrill and M. Tully (2005). "Patients' and general practitioners' views of what constitutes appropriate hypertension management." Journal of Health Services Research and Policy 10(2): 91-96 Objectives: To explore how patients and general practitioners (GPs) construct the concept of appropriateness in the context of hypertension management. Method: Q-methodology was used. The s…	2005	Journal of Health Services Research and Policy	United Kingdom	Pharmacy	42	Not reported - scale of agree/disagree	Not reported	Face-to-face	n/a	Not reported	Not reported	PQMethod	12 GPs	120 patients with hypertension	6	0.77
Morera, T., S. Bucci, C. Randal, M. Barrett and D. Pratt (2017). "Exploring views about mindfulness groups for voice-hearing from the perspective of service users and staff: A Q-methodology study." Psychotherapy Research 27(2): 179-188 Objectives: Despite prevailing beliefs about the potential benefits and harmfulness of mindfulness for people who hear voices, there is a paucity of research into …	2017	Psychotherapy Research	United Kingdom	Mental health	52	Definitely disagree to Definitely agree	(-5) to (+5)	Face-to-face	n/a	PCA	Varimax	PQMethod	14 secondary care mental health services staff	17 service users with psychosis	5	staff - 71%; service users - 68%
Mossey, S., P. Montgomery, J. M. Raymond and L. A. Killam (2012). "Typology of undergraduate nursing students' unsafe clinical practices: Q-methodology." Journal of Nursing Education 51(5): 245-253 Undergraduate nursing students, as members of the health care team, must uphold patient safety as a professional and moral obligation during their clinical learning experiences. To address this imperat…	2012	Journal of Nursing Education	Canada	Education	43	Most disagree to Most agree	(-5) to (+5)	Face-to-face	n/a	Centroid	Varimax	PQMethod	59 nursing students	n/a	5	Not reported
Mrtek, R. G., E. Tafesse and U. Wigger (1996). "Q-methodology and subjective research." Journal of Social and Administrative Pharmacy 13(2): 54-62 Recent changes in the US-American health care market place have changed perceptions and opinions about pharmacy's role in the provision of pharmaceutical services. This paper introduces Q-technique as an approach to opinion and attitudes research that …	1996	Journal of Social and Administrative Pharmacy	United States of America	Pharmacy	34	Disagree most strongly to Agreed most strongly	(-3) to (+3)	Not reported	n/a	Not reported	Not reported	QMETHOD	85 - (34 psychiatry faculty, 11 family practice faculty, 7 psychiatry residents, 33 medical students)	n/a	5	Not reported
Muddiman E, Bullock AD, Hampton JM, et al. Disciplinary boundaries and integrating care: Using Q-methodology to understand trainee views on being a good doctor. BMC Medical Education. 2019;19(1). Background: Rising numbers of patients with multiple-conditions and complex care needs mean that it is increasingly important for doctors from different specialty areas to work together, alongside other …	2019	BMC Medical Education	United Kingdom	Health and healthcare attitudes	40	Most disagree to Most agree	(-4) to (+4)	Unclear	Not specified	Centroid	Varimax	PQMethod	38 postgraduate trainees on a range of different specialty programs	n/a	3	0.61
Murphy K, Simonds LM, Spokes N. Disclosure in therapy by clients with eating difficulties: a Q-Methodology study. Eating Disorders. 2019. Disclosure by those with eating difficulties is of considerable importance to clinicians and researchers. The aim of the present study was to explore variability in factors considered likely to influence the decision to disclose during psychological therapy by …	2019	The Journal of Treatment & Prevention	United Kingdom	Mental health	47	Less likely to More likely	(-5) to (+5)	Mail	n/a	Not reported	Not reported	PQMethod	n/a	37 people with experience of psychological therapy comprising at least two intervention sessions following assessment	3	0.41
Nelson, B. D., S. Simic, L. Beste, D. Vukovic, V. Bjegovic and M. J. Vanrooyen (2003). "Multimodal assessment of the primary healthcare system of Serbia: A model for evaluating post-conflict health systems." Prehospital and Disaster Medicine 18(1): 6-13 Introduction: Conflicts, social unrest, and disasters can significantly affect the ability of a healthcare system to provide for the needs of its…	2003	Prehospital and Disaster Medicine	Serbia	Primary care	23	Strongly disagree to Strongly agree	(-3) to (+3)	Not reported	n/a	Not reported	Manual rotation	PQMethod	73 - 53 primary healthcare physicians, 13 public health officials and 7 public healthcare administrators	n/a	2	0.314
Mettler, T., M. Sprenger and R. Winter (2017). "Service robots in hospitals: New perspectives on niche evolution and technology affordances." European Journal of Information Systems 26(5): 451-468 Changing demands in society and the limited capabilities of health systems have paved the way for robots to move out of industrial contexts and enter more human-centered environments such as health care…	2017	European Journal of Information Systems	Switzerland	Healthcare technology	31	Most disagree to Most agree	(-3) to (+3)	Online	Q-SortWare	PCA	Varimax	STATA sofware	19 health professionals (management/administration; medical/technical support; nursing personnel; clinicians/doctors	n/a	5	0.69
Paige, J. B. and K. H. Morin (2015). "Diversity of Nursing Student Views About Simulation Design: A Q-Methodological Study." Journal of Nursing Education 54(5): 249-260 Background: Education of future nurses benefits from well-designed simulation activities. Skillful teaching with simulation requires educators to be constantly aware of how students experience learning and perceive educators' acti…	2015	Journal of Nursing Education	United States of America	Education	60	Most not recommend to Most recommend	(-5) to (+5)	Face-to-face	n/a	PCA	Varimax	PQMethod	45 nursing students	n/a	5	0.42
Paige, J. B. and K. H. Morin (2015). "Using Q-methodology to reveal nurse educators' perspectives about simulation design." Clinical Simulation in Nursing 11(1): 11-19 Background: Considering educators can hold varying beliefs toward teaching, it is to be expected a certain degree of subjectivity exists as educators make choices when designing and conducting simulation activities. The aim of this…	2015	Clinical Simulation in Nursing	Multiple: United States, Canada and South Africa	Education	60	Most not recommend to Most recommend	(-5) to (+5)	Mail	n/a	PCA	No rotation (unrotated solution accepted)	PQMethod	44 nurse educators	n/a	3	0.39
Papworth, M. and L. Walker (2008). "The needs of primary care mental health service users: A Q-sort study." Mental Health in Family Medicine 5(4): 203-212 Background Within scientific and policy literature, the broader needs and preferences of the service user are usually described as being relatively homogenous for any particular condition. Additionally, despite common adultmental health problem…	2008	Mental Health in Family Medicine	United Kingdom	Mental health	64	Not reported	(-5) to (+5)	Not reported	n/a	Not reported	Not reported	PQMethod	n/a	28 primary care psychology service users	5	0.6
Park, C. S., S. G. Yeoum and E. S. Choi (2005). "Study of subjectivity in the perception of cesarean birth." Nursing and Health Sciences 7(1): 3-8 This study defined the structural patterns of subjectivity in the perception of cesarean birth. Q methodology was used on 71 statements collected through interviews with seven persons, and a literature review followed. Twenty-nine Q samples were select…	2005	Nursing & Health Sciences	South Korea	Gender, sexual and reproductive health	29	Strong disagreement to Strong agreement	(-4) to (+4)	Not reported	n/a	PCA	Not reported	QUANL	n/a	22 members of the general public	4	0.521
Pelletier, C. A. (2005). "Feeding beliefs of certified nurse assistants in the nursing home: a factor influencing practice." Journal of gerontological nursing 31(7): 5-10 In this study, the author examined the feeding beliefs of 20 certified nurse assistants (CNAs) working in nursing homes using Q methodology and semistructured interviews. Beliefs are defined as a combination of CNA feeding knowl…	2005	Journal of Gerontological Nursing	United States of America	Dementia and aged care	52	Not reported	(-3) to (+3)	Face-to-face	n/a	Centroid	Varimax	PQMethod	20 female certified nursing assistants	n/a	2	Not reported
Pelletier, C. A. (2005). "Innovations in long-term care. Feeding beliefs of certified nurse assistants in the nursing home: a factor influencing practice." Journal of Gerontological Nursing 31(7): 5-10 In this study, the author examined the feeding beliefs of 20 certified nurse assistants (CNAs) working in nursing homes using Q methodology and semi-structured interviews. Beliefs are defined as a …	2005	Journal of Gerontological Nursing	United States of America	Nursing	52	Not reported	(-3) to (+3)	Face-to-face	n/a	Centroid	Varimax	PQMethod	20 female certified nurse assistants (CNA)	n/a	2	Not reported
Perz, J., J. M. Ussher and E. Gilbert (2013). "Constructions of sex and intimacy after cancer: Q methodology study of people with cancer, their partners, and health professionals." BMC Cancer 13Background: The increasing number of individuals living with cancer has led to a focus on the quality of life of survivors, and their families. Sexual wellbeing is a central component of quality of life, w…	2013	BMC Cancer	Australia	Cancer	56	Least agree to Most agree	(-5) to (+5)	Mail	n/a	Centroid	Varimax	PCQ	37 health professionals working in oncology - 9 doctors, 11 nurses, 10 psychologists and 7 social workers	44 people with cancer and 35 partners of a person with cancer	3	0.58
Petit dit Dariel, O., H. Wharrad and R. Windle (2013). "Exploring the underlying factors influencing e-learning adoption in nurse education." Journal of Advanced Nursing 69(6): 1289-1300 Aims: To report a study undertaken to explore the underlying factors influencing e-learning adoption in nurse education. Background: Despite e-learning's high profile it has not been readily integrated into teach…	2013	Journal of Advanced Nursing	United Kingdom	Education	47	Most disagree to Most agree	(-5) to (+5)	Face-to-face	n/a	Centroid	Manual rotation	PQMethod	38 individuals from one Division of Nursing in an Institution of Higher Education	n/a	4	0.61
Petit, O., H. Wharrad and R. Windle (2013). "E-learning adoption in pre-registration training." Nursing Times 109(36): 26-27 Despite the advances in technology and the many ways in which it can be used in education, many academics are reluctant to include technology in their teaching. Past studies have been unsuccessful in finding out the reasons for this. This article analyses a study that looke…	2013	Nursing Times	United Kingdom	Education	53	Not reported	Not reported	Not reported	n/a	Not reported	Not reported	Not reported	38 nurse academics	n/a	4	Not reported
Popovich, K. and M. Popovich (2000). "Use of Q methodology for hospital strategic planning: A case study." Journal of Healthcare Management 45(6): 405-414 This study was designed to illustrate how Q Methodology can be used as a tool for strategic planning. Potential plans for the future of a small Indiana hospital were formulated and Q sorted to determine support or resistance by key leaders from…	2000	Journal of Healthcare Management	United States of America	Health system planning, resource allocation and access	77	Least agree to Most agree	(-5) to (+5)	Face-to-face	n/a	Not reported	Not reported	QMETHOD	56 participants (board members, physicians and managers)	n/a	3	0.37
Prabakaran, R., S. Seymour, D. R. Moles and S. J. Cunningham (2012). "Motivation for orthodontic treatment investigated with Q-methodology: Patients' and parents' perspectives." American Journal of Orthodontics and Dentofacial Orthopedics 142(2): 213-220 Introduction: Motivation and cooperation are vital components of orthodontic treatment if a good outcome is to be achieved. In this study, we us…	2012	American Journal of Orthodontics and Dentofacial Orthopedics	United Kingdom	Dentistry and orthodontics	Patients - 32 items; parents - 35	Most important to me to Least important to me	(-3) to (+3)	Not reported	n/a	Not reported	Varimax	SPSS	n/a	120 - 60 patients about to commence orthodontic treatment and 60 parents	7 (patients - 3; parents - 4)	Not reported
Prasad, R. S. (2001). "Development of the HIV/AIDS Q-sort instrument to measure physician attitudes." Family Medicine 33(10): 772-778 Background: Providers'attitudes about HIV/AIDS are an important dimension in the delivery of quality care to persons with HIV/AIDS. It is believed that education can alter attitudes, but there is a need for a user-friendly instrument to measure the effect that HIV/…	2001	Family Medicine	United States of America	Chronic disease	28	Least like the way I feel about HIV/AIDS patients to Most like the way I feel about HIV/AIDS patients	(-5) to (+5)	Mail	n/a	PCA	Varimax	Not reported	191 physicians	n/a	3	Not reported
Prateepko, T. and V. Chongsuvivatwong (2009). "Patterns of perception toward influenza pandemic among the front-line responsible health personnel in southern Thailand: A Q methodology approach." BMC Public Health 9Background. Thailand has joined the World Health Organization effort to prepare against a threat of an influenza pandemic. Regular monitoring on preparedness of health facilities and as…	2009	BMC Public Health	Thailand	Acute and infectious conditions	33	Strongly disagree to Strongly agree	(-4) to (+4)	Mail	n/a	PCA	Varimax	PQMethod	385 health personnel in charge of influenza pandemic preparedness	n/a	3	0.443
Price K, Nelson BD, Macias-Konstantopoulos WL. Understanding Health Care Access Disparities Among Human Trafficking Survivors: Profiles of Health Care Experiences, Access, and Engagement. Journal of interpersonal violence. 2019:886260519889934. Human trafficking is associated with a profound burden of physical and psychological trauma. Survivors of trafficking interact with the health care system…	2019	Journal of Interpersonal Violence	United States of America	Health and healthcare attitudes	23	Strongly disagree to Strongly agree	(-3) to (+3)	Face-to-face	n/a	Not reported	Not reported	PQMethod	n/a	23 survivors of human trafficking	3	Not reported
Chen, P.-P., H.-L. Lee, S.-H. Huang, C.-L. Wang and C.-M. Huang (2018). "Nurses’ perspectives on moral distress: A Q methodology approach." Nursing Ethics 25(6): 734-745 Background: Moral distress occurs when nurses experience ethical dilemmas. Issues related to these dilemmas are addressed in some nursing education courses. Nurses’ reaction to dilemma such as moral distress is relatively less no…	2018	Nursing Ethics	Taiwan	Nursing	40	Least distress to Most distress	(-4) to (+4)	Online	Self developed platform	PCA	Varimax	PQMethod	60 nurses	n/a	5	Not reported
Huang CM, Liao JY, Huang SF, Hsu YT, Hsu HP, Guo JL. Patterns of parents' perspectives on protecting young children from secondhand smoke exposure: A Q‐methodology study. Journal of Advanced Nursing (John Wiley & Sons, Inc.). 2019;75(11):2591-2602. Aims: To identify and describe the various patterns of parents' perspectives on avoiding secondhand smoke exposure. Design: Q methodology was applied …	2019	Journal of Advanced Nursing	Taiwan	Health and healthcare attitudes	42	Disagreed the most to Agree the most	(-4) to (+4)	Online	Self developed platform	Not reported	Varimax	PQMethod	n/a	50 parents	5	0.62
Purvis, L. J. and M. Cropley (2003). "The psychological contracts of National Health Service nurses." Journal of Nursing Management 11(2): 107-120 Aims: Following the psychological contract model of the employee-employer exchange relationship is offered as a means of understanding the expectations of a UK sample of 223 National Health Service (NHS) nurses in association with their leaving intenti…	2003	Journal of Nursing Management	United Kingdom	Nursing	54	Least happy with to Most happy with	(-5) to (+5)	Face-to-face	n/a	Not reported	Oblimin	Not reported	223 NHS nurses	n/a	4	0.609
Reckers-Droog V, Jansen M, Bijlmakers L, Baltussen R, Brouwer W, van Exel J. How does participating in a deliberative citizens panel on healthcare priority setting influence the views of participants? Health Policy. 2019. A deliberative citizens panel was held to obtain insight into criteria considered relevant for healthcare priority setting in the Netherlands. Our aim was to examine whether and…	2019	Health Policy	Netherlands	Health and healthcare attitudes	35	Most disagree to Most agree	(-4) to (+4)	Face-to-face	n/a	Not reported	Oblimin	Not reported	n/a	24 participants on a citizens panel	3	Before the panel - 61.6% after the panel - 56.3%
Reid, K. J., A. Swift and H. Mehanna (2017). "A Q methodology study to investigate the experiences of head and neck cancer patients from diagnosis to 1 year." European Journal of Cancer Care 26(6)The experiences of disease and treatment for patients diagnosed with head and neck cancer (H&NC) are known to be important indicators of the quality of care but are represented poorly in the literature. …	2017	European Journal of Cancer Care	United Kingdom	Cancer	45	Least like I think to Most like I think	(-5) to (+5)	Face-to-face	n/a	Not reported	Varimax	PQMethod	n/a	18 patients at least 12 months post-diagnosis (head and neck cancer)	5	0.87
Renberg, T., K. Wichman Törnqvist, S. Kälvemark Sporrong, A. Kettis Lindblad and M. P. Tully (2011). "Pharmacy users' expectations of pharmacy encounters: A Q-methodological study." Health Expectations 14(4): 361-373 Background Pharmacy practice is evolving according to general health-care trends such as increased patient involvement and public health initiatives. In addition, pharmacists strive …	2011	Health Expectations	Sweden	Pharmacy	54	Least like I want it to Most like I want to	(-5) to (+5)	Face-to-face	n/a	Not reported	Varimax	PQMethod	n/a	85 regular prescription medication users	7	54.5
Huang, C. M., W. S. Hung, J. N. Lai, Y. H. Kao, C. L. Wang and J. L. Guo (2016). "Maternity staff perspectives regarding resource demands of breastfeeding supportive practices in accordance with the Baby-Friendly Hospital Initiative accreditation: A Q methodology approach." Journal of Advanced Nursing 72(6): 1301-1312 Aim: To explore the resource demands of implementing the Baby-Friendly Hospital…	2016	Journal of Advanced Nursing	Taiwan	Gender, sexual and reproductive health	35	Least likely to Most likely	(-4) to (+4)	Online	Self developed platform	PCA	Varimax	PQMethod	60 maternity staff	n/a	4	0.56
Roshanai, A. H., C. Lampic, C. Ingvoldstad, M. S. Askmalm, C. Bjorvatn, R. Rosenquist and K. Nordin (2012). "What information do cancer genetic counselees prioritize?" Journal of Genetic Counseling 21(4): 510-526 This study explored the informational needs of individuals attending genetic counseling for hereditary cancer, using a free-choice and a forced choice method. Prior to the consultation t…	2012	Journal of Genetic Counseling	Multiple: Norway and Sweden	Cancer	30	Most important to Least important	(-2) to (+2)	Face-to-face	n/a	PCA	Varimax	PQMethod	n/a	191 counselees	5	0.58
Shabila, N. P., H. M. Ahmed and M. Y. Yasin (2014). "Women's views and experiences of antenatal care in Iraq: A Q methodology study." BMC Pregnancy and Childbirth 14(1)Background: Understanding women's experiences and perspectives of antenatal care services is particularly critical for enhancing effectiveness of services delivery and addressing women's needs and expectations. As part of a compreh…	2014	BMC Pregnancy and Childbirth	Iraq	Gender, sexual and reproductive health	39	Most disagree to Most agree	(-4) to (+4)	Face-to-face	n/a	Centroid	Varimax	PQMethod	n/a	38 women with recent experience with antenatal care	4	0.45
Shabila, N. P., H. M. Ahmed and M. Y. Yasin (2015). "Assessment of women's perspectives and experiences of childbirth and postnatal care using Q-methodology." Eastern Mediterranean health journal = La revue de sante de la Mediterranee orientale = al-Majallah al-sihhiyah li-sharq al-mutawassit 21(9): 647-654 To complement standard measures of maternity care outcomes, an assessment of women's satis…	2015	Eastern Mediterranean Health Journal	Iraq	Gender, sexual and reproductive health	39	Disagree most to Agree most	(-4) to (+4)	Not reported	n/a	Centroid	Varimax	PQMethod	n/a	37 women who gave birth in the previous 6 months	3	0.61
Shabila, N. P., N. G. Al-Tawil, T. S. Al-Hadithi and E. Sondorp (2013). "The range and diversity of providers' viewpoints towards the Iraqi primary health care system: An exploration using Q-methodology." BMC International Health and Human Rights 13(1)Background: The increasingly recognized need for reorganizing the primary health care services in Iraq calls for a comprehensive assessment of the …	2013	BMC International Health and Human Rights	Iraq	Primary care	41	Disagree most to Agree most	(-4) to (+4)	Not reported	n/a	Centroid	Varimax	PQMethod	40 primary health care providers	n/a	4	0.44
Shabila, N. P., N. G. Al-Tawil, T. S. Al-Hadithi and E. Sondorp (2014). "Using Q-methodology to explore people's health seeking behavior and perception of the quality of primary care services." BMC Public Health 14(1)Background: Information on health seeking behavior and beneficiaries' perception of the quality of primary care can help policy makers to set strategies to improve health system. Wit…	2014	BMC Public Health	Iraq	Primary care	50	Disagree most to Agree most	(-4) to (+4)	Not reported	n/a	Centroid	Varimax	PQMethod	n/a	40 people representing different demographic and socioeconomic groups	4	0.36
Shin, H. S., J. H. Kim and E. S. Ji (2018). "Clinical Nurses’ Resilience Skills for Surviving in a Hospital Setting: A Q-methodology Study." Clinical Nurses’ Resilience Skills for Surviving in a Hospital Setting: A Q-methodology StudyPurpose: Resilience relates to coping with stressful hospital environment. The purpose of this study was to identify the types of resilience skills of clinical nurse…	2018	Asian Nursing Research	South Korea	Nursing	38	Strongly disagree to Strongly agree	(-4) to (+4)	Face-to-face	n/a	PCA	Varimax	QUANL	32 registered nurses	n/a	4	0.652
Shkedi-Rafid, S., A. Fenwick, S. Dheensa, D. Wellesley and A. M. Lucassen (2016). "What results to disclose, when, and who decides? Healthcare professionals' views on prenatal chromosomal microarray analysis." Prenatal Diagnosis 36(3): 252-259 Objectives: This study explored the views of healthcare professionals (HCPs) in the UK about what information should be disclosed, when; and whether women/…	2016	Prenatal Diagnosis	United Kingdom	Gender, sexual and reproductive health	44	Most strongly disagree to Most strongly agree	(-4) to (+4)	Face-to-face	n/a	Not reported	Not reported	PQMethod	40 healthcare professional (genetic healthcare professionals, fetal medicine experts, lab-scientists)	n/a	4	Not reported
Skorpen, F., A. A. Thorsen, C. Forsberg and A. Rehnsfeldt (2016). "Views concerning patient dignity among relatives to patients experiencing psychosis." Scandinavian Journal of Caring Sciences 30(1): 117-128 Background: Mental illness influences not only the suffering patient but often changes family life forever and results in experience of reduced dignity for both patients and relatives. Aim: T…	2016	Scandinavian Journal of Caring Sciences	Norway	Mental health	51	Most disagree with to Most agree with	(-5) to (+5)	Face-to-face	n/a	PCA	Varimax	PQMethod	n/a	13 relatives of patients experiencing psychosis	4	0.69
Skorpen, F., A. A. Thorsen, C. Forsberg and A. W. Rehnsfeldt (2014). "Suffering related to dignity among patients at a psychiatric hospital." Nursing Ethics 21(2): 148-162 This article discusses dignity from a Q-methodological study among patients at a psychiatric hospital. The aim of this study is to gain a deeper understanding of the subjective experiences of patients in a psychiatric hospital …	2014	Nursing Ethics	Norway	Mental health	51	Most disagree to Most agree	(-5) to (+5)	Face-to-face	n/a	PCA	Varimax and manual rotation	PQMethod	n/a	15 psychiatric hospital patients whose mental illness has been manifested in the form of one or more psychotic episodes	4	0.58
Snethen, J. A., M. E. Broome, J. Bartels and B. A. Warady (2001). "Adolescents' perception of living with end stage renal disease." Pediatric nursing 27(2): 159-161, 164-167 BACKGROUND: End stage renal disease (ESRD) is a serious chronic condition, requiring life-long treatment and management to survive. It is unclear how the unique developmental needs of adolescents influence their ability to ma…	2001	Pediatric nursing	United States of America	Chronic disease	48	Most unlike me to Most like me	(-5) to (+5)	Face-to-face	n/a	PCA	Not reported	Not reported	n/a	35 adolescents living with ESRD (13-18 years)	4	Not reported
Stamoulos, C., L. Trepanier, S. Bourkas, S. Bradley, K. Stelmaszczyk, D. Schwartzman and M. Drapeau (2016). "Psychologists' perceptions of the importance of common factors in psychotherapy for successful treatment outcomes." Journal of Psychotherapy Integration 26(3): 300-317 Research has extensively identified common factors and their contribution to successful psychotherapeutic outcomes. Howeve…	2016	Journal of Psychotherapy Integration	Canada	Mental health	16	Least important to Most important	(-3) to (+3)	Not reported	n/a	Centroid	Varimax	PQMethod	21 psychologists	n/a	2	Not reported
Stellefson, M., B. Hanik, J. Don Chaney and B. Tennant (2012). "Analysis of eHealth search perspectives among female college students in the health professions using Q methodology." Journal of Medical Internet Research 14(2): 258-272 Background: The current "Millennial Generation" of college students majoring in the health professions has unprecedented access to the Internet. Although some resear…	2012	Journal of Medical Internet Research	United States of America	Healthcare technology	36	Least descriptive to Most descriptive	(-5) to (+5)	Face-to-face	n/a	PCA	Varimax	SPSS	13 undergraduate allied health students	n/a	3	Not reported
Stenner, P., V. Cross, C. McCrum, J. McGowan, E. Defever, P. Lloyd, R. Poole and A. P. Moore (2015). "Self-management of chronic low back pain: Four viewpoints from patients and healthcare providers." Health Psychology Open 2(2)A move towards self-management is central to health strategy around chronic low back pain, but its concept and meaning for those involved are poorly understood. In the rep…	2015	Health Psychology Open	United Kingdom	Chronic disease	60	Disagree to Agree	(-6) to (+6)	Face-to-face and mail	n/a	PCA	Varimax	SPSS	60 healthcare providers involved in managing individuals with CLBP (physiotherapy, clinical psychology, pain consultancy, general practice, orthopaedics, rheumatology, occupational health and practice management in primary, secondary and third sector care services)	60 patients with CLBP	4	0.5094
Stevenson, G. W. and A. L. Valenta (2009). "Securing ePHI--can clinicians and IT ever agree?" Journal of healthcare information management : JHIM 23(4): 46-53 The Health Insurance Portability and Accountability Act (HIPAA) affects patients, IT professionals and providers. Implementation requires cooperation among clinical and staff, presuming an equal understanding of the law and its implementati…	2009	Journal of Healthcare Information Management	United States of America	Healthcare technology	39	I believe these are most unimportant to I believe these are most important	(-5) to (+5)	Face-to-face	n/a	Not reported	Not reported	PQMethod	31 - 10 physicians, 15 nurses, 6 IT personnel	n/a	4	Not reported
Stewart, R. S. (2007). "Protective measures for private health information." Perspectives in health information management / AHIMA, American Health Information Management Association 4: 5 This study measured attitudes about patient privacy. Participants ranked a collection of 25 patient- specific health information protection measures that have been established as a part of the Health Insurance P…	2007	Perspectives in Health Information Management	United States of America	Health system planning, resource allocation and access	25	Not reported	Not reported	Face-to-face	n/a	Not reported	Not reported	PQMethod	n/a	40 patients	3	0.53
Tang X, Tong Q, Li Z, et al. Difference and commonness among CLP, NON-CLP patients and their parents seeking for orthodontic treatment: A questionnaire applying Q methodology to investigate motives. Patient Preference and Adherence. 2019;13:2047-2060. Purpose: Based on Q methodology, this study investigated the motivation of orthodontic treatment for patients and their parents. Through investigat…	2019	Patient Preference and Adherence	China	Dentistry and orthodontics	Q-set 1 - 30; Q-set 2 - 35	Most disagreement to Most agreement	(-4) to (+4) and (-5) to (+5)	Face-to-face	n/a	Centroid	Varimax	PQMethod	n/a	160 - 40 patients with cleft lip and/or cleft palate, 40 patients without cleft lip and/or cleft palate, 40 parents of patients with cleft lip and/or cleft palate, and 40 parents of patients without cleft lip and/or cleft palate	12 (3 for each participant group)	Not reported
Tang, X., J. Cai, B. Lin, L. Yao and F. Lin (2015). "Motivation of adult female patients seeking orthodontic treatment: An application of Q-methodology." Patient Preference and Adherence 9: 249-256 Background: Motivation is the impetus for patients to seek orthodontic treatment, affecting adherence, treatment outcomes, and satisfaction. The aim of this study was to assess the motivation of adult …	2015	Patient Preference and Adherence	China	Dentistry and orthodontics	35	Agree most to Disagree most	(-5) to (+5)	Face-to-face	n/a	Centroid	Varimax	PQMethod	n/a	42 female orthodontic patients	4	0.5219
Thompson, C., D. McCaughan, N. Cullum, T. A. Sheldon, A. Mulhall and D. R. Thompson (2001). "Research information in nurses' clinical decision-making: What is useful?" Journal of Advanced Nursing 36(3): 376-388 Aim. To examine those sources of information which nurses find useful for reducing the uncertainty associated with their clinical decisions. Background. Nursing research has concentrated a…	2001	Journal of Advanced Nursing	United Kingdom	Nursing	41	Most useful to Less useful	(-5) to (+5)	Face-to-face	n/a	Not reported	Not reported	Not reported	122 nurses	n/a	4	55
Thompson, C., D. McCaughan, N. Cullum, T. A. Sheldon, A. Mulhall and D. R. Thompson (2001). "The accessibility of research-based knowledge for nurses in United Kingdom acute care settings." Journal of advanced nursing 36(1): 11-22 BACKGROUND: The successful dissemination of the results of the National Health Service (NHS) research and development strategy and the development of evidence based app…	2001	Journal of Advanced Nursing	United Kingdom	Nursing	42	Most accessible to Least accessible	(-5) to (+5)	Face-to-face	n/a	Not reported	Not reported	PQMethod	122 nurses	n/a	3	54
Thompson, C., D. McCaughan, N. Cullum, T. Sheldon and P. Raynor (2005). "Barriers to evidence-based practice in primary care nursing - Why viewing decision-making as context is helpful." Journal of Advanced Nursing 52(4): 432-444 Aim. This paper reports a study examining the barriers associated with research knowledge transfer amongst primary care nurses in the context of clinical decision-making…	2005	Journal of Advanced Nursing	United States of America	Primary care	67	Least representative to Most representation	(-5) to (+5)	Not reported	n/a	PCA	Varimax	PQMethod	122 nurses	n/a	3	Not reported
Tielen, M., A. L. Van Staa, S. Jedeloo, N. J. A. Van Exel and W. Weimar (2008). "Q-methodology to identify young adult renal transplant recipients at risk for nonadherence." Transplantation 85(5): 700-706 BACKGROUND. Young adult renal transplant recipients may display patterns of behavior that affect graft survival. The present study aimed to identify young adults at risk for nonadherent behavior…	2008	Transplantation	The Netherlands	Organ transplant	37	Most disagree to Most agree	(+1) to (+7)	Face-to-face	n/a	Centroid	Varimax	PQMethod	n/a	26 renal transplant patients (18-25 years)	4	Not reported
Tielen, M., N. J. A. Van Exel, M. C. Van Buren, L. Maasdam and W. Weimar (2011). "Attitudes towards medication non-adherence in elderly kidney transplant patients: A Q methodology study." Nephrology Dialysis Transplantation 26(5): 1723-1728 Background. Non-adherence to the post-transplant regime is a common problem in kidney transplant patients and may lead to rejection or even graft failure. Thi…	2011	Nephrology Dialysis Transplantation	The Netherlands	Organ transplant	35	Disagree Most to Agree Most	(+1) to (+7)	Face-to-face	n/a	Centroid	Varimax	PQMethod	n/a	26 kidney transplant recipients over 65 years old	2	Not reported
Tiernon, P., D. Hensel and L. Roy-Ehri (2017). "Using Q Methodology in Quality Improvement Projects." JOGNN: Journal of Obstetric, Gynecologic & Neonatal Nursing 46(4): 601-608 Q methodology consists of a philosophical framework and procedures to identify subjective viewpoints that may not be well understood, but its use in nursing is still quite limited. We describe how Q methodology can be used…	2017	Journal of Obstetric, Gynecologic & Neonatal Nursing	United States of America	Nursing	36	Most disagree to Most agree	(-5) to (+5)	Face-to-face	n/a	PCA	Varimax	PQMethod	10 registered nurses	n/a	2	0.72
Valaitis, R. K., N. Akhtar-Danesh, F. Brooks, S. Binks and D. Semogas (2011). "Online communities of practice as a communication resource for community health nurses working with homeless persons." Journal of Advanced Nursing 67(6): 1273-1284 Aims. This study explored community health nurses' viewpoints about a Canadian online community of practice to support their practice with homeless or under…	2011	Journal of Advanced Nursing	Canada	Nursing	44	Strongly disagree to Strongly agree	(-4) to (+4)	Not reported	n/a	Centroid	Not reported	PQMethod	16 community health nurses	n/a	2	Not reported
Valenta, A. L. and U. Wigger (1997). "Q-methodology: definition and application in health care informatics." Journal of the American Medical Informatics Association : JAMIA 4(6): 501-510 OBJECTIVE: To introduce the Q-methodology research technique to the field of health informatics. Q-methodology--the systematic study of subjectivity--was used to identify and categorize the opinions of primary ca…	1997	Journal of the American Medical Informatics Association	United States of America	Healthcare technology	30	Most agree to Most disagree	(-4) to (+4)	Not reported	n/a	Not reported	Varimax	PCQ	34 physicians	25 medical students	6	Not reported
van de Riet MCP, Berghout MA, Buljac-Samardžić M, van Exel J, Hilders CGJM. What makes an ideal hospital-based medical leader? Three views of healthcare professionals and managers: A case study. PLoS ONE. 2019;14(6). Medical leadership is an increasingly important aspect of hospital management. By engaging physicians in leadership roles, hospitals aim to improve their clinical and financial perfo…	2019	PLoS One	Netherlands	Organisational values, behaviours and roles	34	Least important to Most important	(-3) to (+3)	Face-to-face	n/a	Centroid	Varimax	PQMethod	39 - 14 managers, 11 physicians, 10 nurses, 4 laboratory technicians	n/a	3	0.44
van der Knaap, L. and S. Jedeloo (2015). "Sexual behaviour profiles of HIV-positive youth in the Netherlands." Sex Education 15(4): 406-420 Young people living with HIV are challenged when it comes to exploring their sexuality. Their sex education is hampered by the fact that their preferences and attitudes towards sexual behaviour are little known about. In this study from the Netherlands, Q-met…	2015	Sex Education	The Netherlands	Gender, sexual and reproductive health	45	Strongly disagree to Strongly agree	(-4) to (+4)	Face-to-face	n/a	Centroid	Varimax	PQMethod	n/a	30 patients (aged 12-21) from outpatient clinics who are aware of their HIV status	5	0.61
van Eijk, C. J. A. and T. P. S. Steen (2014). "Why People Co-Produce: Analysing citizens' perceptions on co-planning engagement in health care services." Public Management Review 16(3): 358-382 The aim of this article is to comprehend the motivation of citizens to co-produce. More specifically, it considers citizens' motivations to engage in co-planning activities of health care services. The art…	2014	Public Management Review	The Netherlands	Health system planning, resource allocation and access	45	Strongly disagree to Strongly agree	(-5) to (+5)	Not reported	n/a	Centroid	Varimax	PQMethod	n/a	32 citizens	4	Not reported
Jueng, R. N., S. H. Huang, T. P. Li, H. Y. Liang and C. M. Huang (2017). "Application of a Q Method Study to Understanding Nurses’ Perspective of Adopting Evidence-Based Nursing." Asian Nursing Research 11(4): 253-260 Purpose This study applied the Q method to identify and describe the various types of nurse perceptions that are crucially associated with their engagement in evidence-based nursing…	2017	Asian Nursing Research	Taiwan	Nursing	44	not reported	(-4) to (+4)	Online	Self developed platform	PCA	Varimax	PQMethod	60 nurses	n/a	5	Not reported
van Hooft, S. M., J. Dwarswaard, S. Jedeloo, R. Bal and A. van Staa (2015). "Four perspectives on self-management support by nurses for people with chronic conditions: A Q-methodological study." International Journal of Nursing Studies 52(1): 157-166 Background: Self-management support is a major task of nurses in chronic care. Several conceptualizations on what self-management support encompasse…	2015	International Journal of Nursing Studies	The Netherlands	Nursing	71	Agree least to Agree most	(-3) to (+3)	Face-to-face	n/a	Centroid	Varimax	PQMethod	39 nurses working in hospitals, home-care, mental healthcare, elderly care, and general practice	n/a	4	0.45
van Staa, A. (2011). "Unraveling triadic communication in hospital consultations with adolescents with chronic conditions: The added value of mixed methods research." Patient Education and Counseling 82(3): 455-464 Objective: To integrate findings of a mixed methods research (MMR) into adolescents' preferences and competencies for communication during consultations, in order to demonstrate the ad…	2011	Patient Education and Counseling	The Netherlands	Chronic disease	37	not reported	Not reported	Not reported	n/a	Centroid	Varimax	PQMethod	n/a	31 adolescents (12–19 years) with various chronic condition	4	Not reported
Van Wely L, Boiten JC, Verhoef J, et al. Perspectives of Dutch Physiotherapists on Self-Management Support: A Q-Methodology Study. Physiotherapy Theory & Practice. 2019;35(4):318-326. Self-management support programs are reported to have positive effects on the health and care of people with physical disabilities. It is unclear how physiotherapists (PTs) view self-management support. A cross-sect…	2018	Physiotherapy Theory and Practice	Netherlands	Allied health	37	Least agree to Most agree	(-3) to (+3)	Face-to-face	n/a	Centroid	Varimax	PQMethod	39 physiotherapists	n/a	4	0.52
Van Wely, L., J. C. Boiten, J. Verhoef, L. Eijckelhof, S. M. Van Hooft, A. Van Staa and P. Roelofs (2018). "Perspectives of Dutch Physiotherapists on Self-Management Support: A Q-Methodology Study." Physiotherapy Theory and Practice: 1-9 Self-management support programs are reported to have positive effects on the health and care of people with physical disabilities. It is unclear how physiothera…	2018	An International Journal of Physical Therapy	The Netherlands	Disability	37	Most disagree to Most agree	(-3) to (+3)	Face-to-face	n/a	Centroid	Varimax	PQMethod	39 physiotherapists	n/a	4	52
Vendetti-Hastie, S., S. Dowdall-Smith and P. Montgomery (2015). "Northern healthcare students' perceptions of hand hygiene in community practice." Canadian Journal of Infection Control 30(4): 218-224 Background: While there is some literature addressing healthcare student hand hygiene practices in acute care settings, less is known of students' hand hygiene practices in community healthcare setti…	2015	Canadian Journal of Infection Control	Canada	Organisational values, behaviours and roles	34	Least important to Most important	(-4) to (+4)	Face-to-face	n/a	Centroid	Varimax	PQMethod	57 undergraduate students from nursing, medicine, dental hygiene and other health-related programs	n/a	4	Not reported
Vikström, P., I. Carlsson, B. Rosén and A. Björkman (2017). "Patients' views on early sensory relearning following nerve repair-a Q-methodology study." Journal of Hand TherapyStudy Design: Descriptive study. Introduction: Early sensory relearning where the dynamic capacity of the brain is used has been shown to improve sensory outcome after nerve repair. However, no previous studies have examined…	2017	Journal of Hand Therapy	Sweden	Allied health	56	Totally disagree to Totally agree	(-6) to (+6)	Face-to-face	n/a	Centroid	Varimax	PQMethod	n/a	37 adult patients with median and/or ulnar nerve repair who completed early sensory relearning	3	0.45
Wastell, S., P. Skirrow and D. J. Hare (2016). "Factors Influencing the Use of Psychotropic Medication for Challenging Behaviour in the United Kingdom: A Q Method Investigation." Journal of applied research in intellectual disabilities : JARID 29(4): 295-304 OBJECTIVES: The use of pharmacological interventions to manage challenging behaviour displayed by adults with intellectual disabilities rema…	2016	Journal of Applied Research	United Kingdom	Mental health	104	Strongly agree to Strongly disagree	(-4) to (+4)	Not reported	n/a	PCA	Varimax	PQMethod	55 participants - 10 psychiatrists, 21 psychologists, 24 nurses	n/a	4	0.44
Waterval, D. G. J., J. M. Frambach, E. W. Driessen, A. Muijtjens and A. J. J. A. Scherpbier (2018). "Connected, attracted, and concerned: A Q study on medical crossborder curriculum partnerships." Medical Teacher: 1-7 Introduction: A new form of internationalization has been trending upward in the medical education realm: crossborder medical curriculum partnerships established to deliver the same…	2018	Medical Teacher	The Netherlands	Education	42	Disagreement most strongly to Agree most strongly	(-5) to (+5)	Face-to-face	n/a	PCA	Varimax	PQMethod	24 medical teachers	n/a	3	0.57
Watkins, R. E. and A. J. Plant (2005). "Clinic staff perceptions of tuberculosis treatment delivery in Bali." Patient Education and Counseling 56(3): 340-348 A number of studies have investigated patient perceptions of tuberculosis (TB) treatment delivery, but few have systematically investigated the perceptions of clinic staff. We therefore conducted individual interviews using Q-methodology wit…	2005	Patient Education and Counseling	Indonesia	Acute and infectious conditions	34	Highest level of agreement to Highest level of disagreement	(-4) to (+4)	Face-to-face	n/a	PCA	Varimax	PQMethod	25 staff directly involved in the delivery of TB treatment services - 13 doctors, 8 nurses, 2 health workers and 1 laboratory analyst	n/a	3	0.52
Westbrook, J. L., C. J. McIntosh, R. Sheldrick, C. Surr and D. J. Hare (2013). "Validity of Dementia Care Mapping on a neuro-rehabilitation ward: Q-methodology with staff and patients." Disability and Rehabilitation 35(19): 1652-1659 Background: Measuring the quality of care for people using neuro-rehabilitation services is a complex area requiring reliable methods that account for variable commu…	2013	Disability and Rehabilitation	United Kingdom	Dementia and aged care	Staff - 40; patients - 30	Strongly disagree to Strongly agree	(-4) to (+4)	Face-to-face	n/a	PCA	Varimax	PQMethod	23 staff with contact with patients on a neuro-rehabilitation ward (ward manager, a physician, six nurses, six support workers, three physiotherapists, an occupational therapist, three rehabilitation assistants, a housekeeper and a volunteer)	10 patients on a neuro-rehabilitation ward	5 (consensus factor - 1; specificity factors - 4)	Not reported
White, H. K., K. Corazzini, J. Twersky, G. Buhr, E. McConnell, M. Weiner and C. S. Colón-Emeric (2012). "Prioritizing culture change in nursing homes: Perspectives of residents, staff, and family members." Journal of the American Geriatrics Society 60(3): 525-531 Objectives To explore the perspectives and priorities of nursing home residents, family members, and frontline nursing staff concerning…	2012	Journal of the American Geriatrics Society	United States of America	Dementia and aged care	62	Strongly agree to Strongly disagree	(-3) to (+3)	Face-to-face	n/a	PCA	Varimax	PQMethod	21 direct-care nursing staff	42 - 21 residents and 21 family members	4	Not reported
Whyte, F. and L. N. Smith (1997). "An exploratory study of the health-care needs of the adolescent with cancer." Journal of Research in Nursing 2(1): 59-69 This paper reports on an exploratory study of the perceived health-care needs of hospitalised adolescent cancer patients. Data were collected using a Q sort board game, specifically designed for this study, and by semi-structured interview bas…	1997	Journal of Research in Nursing	United Kingdom	Cancer	47	Strongest agreement to Strongest disagreement	(-4) to (+4)	Face-to-face	n/a	Not reported	Not reported	Not reported	n/a	7 adolescence in patients receiving radiotherapy and/or chemotherapy aged 14-19	0 (no factors identified. Predicted as a result of small sample size)	Not reported
Wiechman, S., M. Stricklin, G. J. Carrougher, D. R. Patterson, M. B. Klein, P. C. Esselman, L. H. Engrav, S. W. Askay, M. Stricklin, G. J. Carrougher, D. R. Patterson, M. B. Klein, P. C. Esselman and L. H. Engrav (2009). "Using QMethodology to identify reasons for distress in burn survivors postdischarge." Journal of Burn Care & Research 30(1): 83-91 Reasons for distress after burn injuries have …	2009	Journal of Burn Care & Research	Not reported	Mental health	50	most agree to Least agree	(-5) to (+5)	Face-to-face	n/a	Not reported	Not reported	Not reported	n/a	51 burn survivors	4	Not reported
Logan, R. A. (2007). "Clinical, classroom, or personal education: Attitudes about health literacy." Journal of the Medical Library Association 95(2): 127-137.e148 Purpose: This study explores how diverse attitudes about health literacy are assessed by medical librarians and other health care professionals. Procedures: An online survey of thirty-six items was conducted using Q methodology in two p…	2007	Journal of the Medical Library Association	United States of America	Population health	36	Strongly disagree to Strongly agree	(-4) to (+4)	Online	WebQ	PCA	Varimax	PCQ	51 members of the Medical Library Association and environmental health consultants to the National Library of Medicine	n/a	3	0.44
Witton, R. V. and D. R. Moles (2015). "Identifying dentists’ attitudes towards prevention guidance using Q-sort methodology." Community Dental Health 32(2): 72-76 Objective: To gain insight into the attitudes and motivating factors of dentists working in the English National Health Service (NHS) towards prevention guidance. Design: Q-methodology: an established hybrid quantitative/qualitative tec…	2015	Community Dental Health	United Kingdom	Dentistry and orthodontics	36	Most disagree to Most agree	(-5) to (+5)	Face-to-face	n/a	PCA	Not reported	SPSS	26 dentists	n/a	3	0.49
Wong, W., A. R. Eiser, R. G. Mrtek and P. S. Heckerling (2004). "By-person factor analysis in clinical ethical decision making: Q methodology in end-of-life care decisions." American Journal of Bioethics 4(3): W8-W22 Objective: To determine the usefulness of Q methodology to locate and describe shared subjective influences on clinical decision making among participant physicians using hypothetica…	2004	American Journal of Bioethics	United States of America	End of life care	25	Most uninfluential to Most influential	(-4) to (+4)	Face-to-face	n/a	PCA	Varimax	PQMethod	39 internal medicine attending physicians and house staff at an academic health sciences centre	n/a	20 (17 first order factors and 3 'super factors')	73% (super factors)
Wood, L., J. Price, A. Morrision and G. Haddock (2013). "Exploring service users perceptions of recovery from psychosis: A Q-methodological approach." Psychology and Psychotherapy: Theory, Research and Practice 86(3): 245-261 Objective. Recovery from psychosis has been greatly studied, especially in relation to outcome. However, it is still a poorly defined concept and there has been minimal impa…	2013	Psychology and Psychotherapy: Theory, Research and Practice	United Kingdom	Mental health	52	Least important to Most important	(0) to (+12)	Face-to-face	n/a	PCA	Varimax	PQMethod	n/a	40 people aged 18-65 who experienced symptoms of psychosis for at least 1 year within mental health services	4	0.36
Wouters, S., J. van Exel, R. Baker and W. B.F. Brouwer (2017). "Priority to End of Life Treatments? Views of the Public in the Netherlands." Value in Health 20(1): 107-117 Objectives Recent debates in the Netherlands on health care priority setting have focused on the relative value of gains generated by life-extending medicines for people with a terminal illness, mostly new cancer drugs. These t…	2017	Value in Health	The Netherlands	End of life care	48	Disagree most to Agree most	(-4) to (+4)	Face-to-face	n/a	Not reported	Not reported	PQMethod	n/a	46 members of the public, 11 of which were cancer patients or survivors	3	Not reported
Wright, K. F., L. D. Bryant, S. Morley, J. Hewison, A. J. A. Duff and D. Peckham (2015). "Presenting life with cystic fibrosis: A Q-methodological approach to developing balanced, experience-based prenatal screening information." Health Expectations 18(5): 1349-1362 Background: Cystic fibrosis (CF) is one of the most common life-threatening genetically inherited conditions and prenatal screening …	2015	Health Expectations	United Kingdom	Chronic disease	40	Most important to Least important	(-5) to (+5)	Face-to-face	n/a	PCA	Varimax	PQMethod	n/a	40 - 12 adults with cystic fibrosis and 18 parents of affected children recruited from a regional centre	5	Not reported
Yao, L., X. Xu, Z. Ni, M. Zheng and F. Lin (2015). "Use of Q methodology to assess the concerns of adult female individuals seeking orthodontic treatment." Patient Preference and Adherence 9: 47-55 Background: Orthodontic treatment may cause functional restrictions, discomfort, and pain, which may lead to dental anxiety and noncooperation among patients. This study aimed to assess the concerns of…	2015	Patient Preference and Adherence	China	Dentistry and orthodontics	41	Agree most to Disagree Most	(-5) to (+5)	Face-to-face	n/a	Centroid	Varimax	PQMethod	n/a	40 female adult patients seeking orthodontic treatment	4	0.5116
Yeun EJ, Chon MY, An JH. Perceptions of video-facilitated debriefing in simulation education among nursing students: Findings from a Q-methodology study. Journal of Professional Nursing. 2019. Background: In simulation nursing education, learning occurs through certain debriefing activities. A learning strategy considering the perceptions of learners participating in video-facilitated debriefing …	2019	Journal of Professional Nursing	South Korea	Education	45	Strongly disagree to Strongly agree	(-4) to (+4)	Face-to-face	n/a	Not reported	Varimax	PC-QUANL	39 nursing students	n/a	3	0.595
Yeun, E. (2005). "Attitudes of elderly Korean patients toward death and dying: An application of Q-methodology." International Journal of Nursing Studies 42(8): 871-880 The aim of this study was to identify the attitudes of elderly Korean patients toward death and dying using Q-methodology to aid in the development of basic strategies for nursing care of elderly Koreans. Thirty participants at a …	2005	International Journal of Nursing Studies	South Korea	End of life care	40	Most disagree to Most agree	(-4) to (+4)	Not reported	n/a	PCA	Not reported	QUANL	n/a	30 participants who were hospitalized, elderly persons at a university hospital	3	0.73
Yeun, E. J., H. Y. Bang, E. J. Kim, M. Jeon, E. S. Jang and E. Ham (2016). "Attitudes toward stress and coping among primary caregivers of patients undergoing hemodialysis: A Q-methodology study." Hemodialysis international. International Symposium on Home Hemodialysis 20(3): 453-462 Introduction Hemodialysis (HD) causes many life changes, not only for patients undergoing it but also for their fa…	2016	Hemodialysis international	South Korea	Caregiving	40	Most strongly disagree to Most strongly agree	(-4) to (+4)	Not reported	n/a	PCA	Not reported	QUANL	n/a	33 primary caregivers of haemodialysis patients	3	0.445
Yeun, E. J., H. Y. Bang, E. N. Ryoo and E. H. Ha (2014). "Attitudes toward simulation-based learning in nursing students: An application of Q methodology." Nurse Education Today 34(7): 1062-1068 SBL is a highly advanced educational method that promotes technical/non-technical skills, increases team competency, and increases health care team interaction in a safe health care environment with no po…	2014	Nurse Education Today	South Korea	Education	45	Most disagree to Most agree	(-4) to (+4)	Not reported	n/a	PCA	Not reported	QUANL	22 undergraduate nursing students who had who had an experience of simulation-based learning before going to the clinical setting	n/a	2	0.5
Yeun, E.-J., Y.-M. Kwon and H.-K. Kim (2004). "A Q-methodological study on nursing students' attitudes toward nursing ethics." Taehan Kanho Hakhoe chi 34(8): 1434-1442 PURPOSE: Professional nursing ethics is a living, dynamic set of standards for nurses'professional moral behavior. Furthermore, in daily clinical nursing training, nursing students are constantly confronted with decision-making tha…	2004	Journal of Korean Academy of Nursing (Taehan Kanho Hakhoe Chi)	South Korea	Education	38	Most disagree to Most agree	(+1) + (+9)	Not reported	n/a	PCA	Not reported	QUANL	37 senior nursing students	n/a	3	0.647
Zhu N, Xu P, Ma J, Liang Y, Xu X, Li J. Patients, caregivers and nurses’ attitudes toward patients’ participation in knee and hip joint replacement pain management: a Q-methodology study. Contemporary Nurse. 2019. Background: Patients are often not actively involved in their acute pain management. Objectives: To understand the attitudes of patients, family caregivers and nurses to patient partici…	2019	Contemporary Nurse	China	Caregiving	49	Strongly disagree to Strongly agree	(-5) to (+5)	Face-to-face	n/a	Not reported	Not reported	PQMethod	15 nurses	30 - 15 patients and 15 family caregivers	4	0.65
